# Supplementary material for: trans-(2,2′-Bipyrimidine)diiodido(isopropoxido)oxidorhenium(V)
Source: Acta Crystallogr Sect E Struct Rep Online. 2009 Dec 12;66(Pt 1):m42–3. doi: 10.1107/S1600536809052556 (PMC2980033; doi:10.1107/S1600536809052556)
Supplement: Supplementary file 1 [file e-66-00m42-sup1.cif]

##############################################################################
###                                                                        ###
###        Electronic paper (Acta Crystallographica Section E)             ###
###                                                                        ###
##############################################################################
#                                                                            #
# This CIF contains the data in a paper accepted for publication in Acta     #
# Crystallographica Section E. It conforms to the requirements of Notes      #
# for Authors for Section E, and has been peer reviewed under the auspices   #
# of the IUCr Commission on Journals.                                        #
#                                                                            #
# Full details of the Crystallographic Information File format               #
# are given in the paper "The Crystallographic Information File (CIF):       #
# a New Standard Archive File for Crystallography" by S. R. Hall, F. H.      #
# Allen and I. D. Brown [Acta Cryst. (1991), A47, 655-685].                  #
#                                                                            #
# The current version of the core CIF dictionary is obtainable from          #
# ftp://ftp.iucr.org/pub/cif_core.dic. The current version number is 2.4.    #
#                                                                            #
# Software is freely available for graphical display of the structure(s) in  #
# this CIF.  For information consult the CIF home page http://www.iucr.org/  #
# cif/home.html                                                              #
#                                                                            #
# This file may be used for bona fide research purposes within the           #
# scientific community so long as proper attribution is given to the journal # 
# article from which it was obtained.                                        #
#                                                                            #
##############################################################################
                                             
data_global
_audit_creation_method     SHELXL-97
_journal_data_validation_number     ?
_journal_date_recd_electronic     2009-11-16
_journal_date_accepted     2009-12-07
_journal_name_full     'Acta Crystallographica, Section E'
_journal_year     2010
_journal_volume     66
_journal_issue      1
_journal_page_first     m42
_journal_page_last     m43
_journal_paper_category     QM
_journal_coeditor_code     HB5231
_publ_contact_author_name     'Andrzej Kochel'
_publ_contact_author_address
; Faculty of Chemistry
  University of Wroc\/law
  14 Joliot-Curie St
  50-383 Wroc\/law
  Poland
;
_publ_contact_author_email     garfild9@gazeta.pl
_publ_contact_author_fax     '?'
_publ_contact_author_phone     '886391303'
_publ_section_title
;
<i>trans</i>-(2,2'-Bipyrimidine)diiodido(isopropoxido)oxidorhenium(V)
;
loop_
    _publ_author_name
    _publ_author_address
    'Andrzej Kochel'
;  Faculty of Chemistry
   University of Wroc\/law
   14 Joliot-Curie St
   50-383 Wroc\/law
   Poland
;
data_I
_audit_creation_method     'SHELXL97 (Sheldrick, 2008)'
_chemical_name_systematic
;
<i>trans</i>-(2,2'-Bipyrimidine)diiodido(isopropoxido)oxidorhenium(V)
;
_chemical_name_common     ?
_chemical_formula_moiety     'C11 H13 I2 N4 O2 Re'
_chemical_formula_sum     'C11 H13 I2 N4 O2 Re'
_chemical_formula_iupac     '[Re (C3 H7 O) I2 O (C8 H6 N4)]'
_chemical_formula_weight     673.26
_chemical_melting_point     ?
_symmetry_cell_setting     Monoclinic
_symmetry_space_group_name_H-M     'P 21/c'
_symmetry_space_group_name_Hall     '-P 2ybc'
loop_
    _symmetry_equiv_pos_as_xyz
    'x, y, z'
    '-x, y+1/2, -z+1/2'
    '-x, -y, -z'
    'x, -y-1/2, z-1/2'
_cell_length_a     10.3973(3)
_cell_length_b     10.9046(3)
_cell_length_c     15.6341(6)
_cell_angle_alpha     90.00
_cell_angle_beta     117.616(2)
_cell_angle_gamma     90.00
_cell_volume     1570.63(9)
_cell_formula_units_Z     4
_cell_measurement_reflns_used     2115
_cell_measurement_theta_min     2.89
_cell_measurement_theta_max     25.07
_cell_measurement_temperature     100(2)
_exptl_crystal_description     plate
_exptl_crystal_colour     'pale green'
_exptl_crystal_size_max     0.12
_exptl_crystal_size_mid     0.11
_exptl_crystal_size_min     0.03
_exptl_crystal_density_diffrn     2.847
_exptl_crystal_density_meas     ?
_exptl_crystal_density_method     'not measured'
_exptl_crystal_F_000     1216
_exptl_absorpt_coefficient_mu     11.674
_exptl_absorpt_correction_type     analytical
_exptl_absorpt_process_details     '(CrysAlis RED; Oxford Diffraction, 2007)'
_exptl_absorpt_correction_T_min     0.456
_exptl_absorpt_correction_T_max     0.611
_exptl_special_details
;
;
_diffrn_ambient_temperature     100(2)
_diffrn_radiation_type     MoK\a
_diffrn_radiation_wavelength     0.71073
_diffrn_radiation_source     'fine-focus sealed tube'
_diffrn_radiation_monochromator     graphite
_diffrn_measurement_device_type     'Oxford Diffraction KM-4-CCD'
_diffrn_measurement_method     '/w'
_diffrn_detector_area_resol_mean     ?
_diffrn_reflns_number     15982
_diffrn_reflns_av_R_equivalents     0.0498
_diffrn_reflns_av_sigmaI/netI     0.0333
_diffrn_reflns_theta_min     2.89
_diffrn_reflns_theta_max     25.07
_diffrn_reflns_theta_full     25.00
_diffrn_measured_fraction_theta_max     0.998
_diffrn_measured_fraction_theta_full     0.999
_diffrn_reflns_limit_h_min     -12
_diffrn_reflns_limit_h_max     12
_diffrn_reflns_limit_k_min     -11
_diffrn_reflns_limit_k_max     12
_diffrn_reflns_limit_l_min     -18
_diffrn_reflns_limit_l_max     18
_diffrn_standards_number     ?
_diffrn_standards_interval_count     ?
_diffrn_standards_interval_time     ?
_diffrn_standards_decay_%     ?
_refine_special_details
;
Refinement of <i>F</i>^2^ against ALL reflections. The weighted <i>R</i>-factor
<i>wR</i> and goodness of fit <i>S</i> are based on <i>F</i>^2^, conventional
<i>R</i>-factors <i>R</i> are based on <i>F</i>, with <i>F</i> set to zero for
negative <i>F</i>^2^. The threshold expression of <i>F</i>^2^ >
\s(<i>F</i>^2^) is used only for calculating <i>R</i>-factors(gt) <i>etc</i>.
and is not relevant to the choice of reflections for refinement.
<i>R</i>-factors based on <i>F</i>^2^ are statistically about twice as large
as those based on <i>F</i>, and <i>R</i>- factors based on ALL data will be
even larger.
;
_reflns_number_total     2776
_reflns_number_gt     2288
_reflns_threshold_expression     I>2\s(I)
_refine_ls_structure_factor_coef     Fsqd
_refine_ls_matrix_type     full
_refine_ls_R_factor_all     0.0416
_refine_ls_R_factor_gt     0.0287
_refine_ls_wR_factor_gt     0.0524
_refine_ls_wR_factor_ref     0.0555
_refine_ls_goodness_of_fit_ref     1.025
_refine_ls_restrained_S_all     1.025
_refine_ls_number_reflns     2776
_refine_ls_number_parameters     183
_refine_ls_number_restraints     0
_refine_ls_hydrogen_treatment     constr
_refine_ls_weighting_scheme     calc
_refine_ls_weighting_details
         'calc w=1/[\s^2^(Fo^2^)+(0.0251P)^2^+3.8665P] where P=(Fo^2^+2Fc^2^)/3'
_atom_sites_solution_hydrogens     geom
_atom_sites_solution_primary     direct
_atom_sites_solution_secondary     difmap
_refine_ls_shift/su_max     0.001
_refine_ls_shift/su_mean     0.000
_refine_diff_density_max     1.847
_refine_diff_density_min     -1.336
_refine_ls_extinction_method     none
_refine_ls_extinction_coef     ?
loop_
    _atom_type_symbol
    _atom_type_description
    _atom_type_scat_dispersion_real
    _atom_type_scat_dispersion_imag
    _atom_type_scat_source
    'C' 'C' 0.0033 0.0016
                         'International Tables Vol C Tables 4.2.6.8 and 6.1.1.4'
    'H' 'H' 0.0000 0.0000
                         'International Tables Vol C Tables 4.2.6.8 and 6.1.1.4'
    'I' 'I' -0.4742 1.8119
                         'International Tables Vol C Tables 4.2.6.8 and 6.1.1.4'
    'N' 'N' 0.0061 0.0033
                         'International Tables Vol C Tables 4.2.6.8 and 6.1.1.4'
    'O' 'O' 0.0106 0.0060
                         'International Tables Vol C Tables 4.2.6.8 and 6.1.1.4'
    'Re' 'Re' -1.0185 7.2310
                         'International Tables Vol C Tables 4.2.6.8 and 6.1.1.4'
_computing_data_collection     'CrysAlis CCD (Oxford Diffraction, 2007)'
_computing_cell_refinement     'CrysAlis RED (Oxford Diffraction, 2007)'
_computing_data_reduction     'CrysAlis RED (Oxford Diffraction, 2007)'
_computing_structure_solution     'SHELXS97 (Sheldrick, 2008)'
_computing_structure_refinement     'SHELXL97 (Sheldrick, 2008)'
_computing_molecular_graphics     'DIAMOND (Brandenburg & Putz, 2005)'
_computing_publication_material     'SHELXL97 (Sheldrick, 2008)'
loop_
    _atom_site_type_symbol
    _atom_site_label
    _atom_site_fract_x
    _atom_site_fract_y
    _atom_site_fract_z
    _atom_site_U_iso_or_equiv
    _atom_site_adp_type
    _atom_site_calc_flag
    _atom_site_refinement_flags
    _atom_site_occupancy
    _atom_site_disorder_assembly
    _atom_site_disorder_group
    Re Re1 0.26746(3) -0.33250(2) -0.10973(2) 0.02512(9) Uani d . 1 . .
    I I1 0.13432(6) -0.31460(4) -0.30538(3) 0.03659(14) Uani d . 1 . .
    I I2 0.22482(5) -0.57955(4) -0.12777(3) 0.03021(13) Uani d . 1 . .
    O O1 0.4380(5) -0.3317(4) -0.0984(3) 0.0228(10) Uani d . 1 . .
    O O2 0.0941(5) -0.3139(4) -0.1035(3) 0.0317(11) Uani d . 1 . .
    N N1 0.2890(6) -0.1369(5) -0.0790(4) 0.0228(12) Uani d . 1 . .
    N N2 0.3689(7) -0.3247(5) 0.0476(4) 0.0281(13) Uani d . 1 . .
    N N3 0.3837(7) 0.0063(5) 0.0504(4) 0.0293(14) Uani d . 1 . .
    N N4 0.4828(7) -0.1874(5) 0.1792(4) 0.0316(15) Uani d . 1 . .
    C C1 0.2343(8) -0.0453(6) -0.1436(5) 0.0324(17) Uani d . 1 . .
    H H1 0.1832 -0.0636 -0.2105 0.039 Uiso calc R 1 . .
    C C2 0.2519(9) 0.0735(6) -0.1134(5) 0.0365(19) Uani d . 1 . .
    H H2 0.2114 0.1388 -0.1583 0.044 Uiso calc R 1 . .
    C C3 0.3303(8) 0.0959(6) -0.0157(5) 0.0328(18) Uani d . 1 . .
    H H3 0.3473 0.1786 0.0057 0.039 Uiso calc R 1 . .
    C C4 0.5150(9) -0.2833(6) 0.2389(5) 0.0342(18) Uani d . 1 . .
    H H4 0.5655 -0.2690 0.3065 0.041 Uiso calc R 1 . .
    C C5 0.4775(8) -0.4035(6) 0.2062(5) 0.0320(17) Uani d . 1 . .
    H H5 0.5002 -0.4704 0.2498 0.038 Uiso calc R 1 . .
    C C6 0.4065(8) -0.4201(6) 0.1084(5) 0.0273(16) Uani d . 1 . .
    H H6 0.3834 -0.5009 0.0830 0.033 Uiso calc R 1 . .
    C C7 0.3584(8) -0.1071(6) 0.0158(5) 0.0291(17) Uani d . 1 . .
    C C8 0.4078(8) -0.2118(6) 0.0862(5) 0.0261(16) Uani d . 1 . .
    C C9 -0.0043(9) -0.2989(8) -0.0654(6) 0.045(2) Uani d . 1 . .
    H H9 0.0494 -0.3159 0.0055 0.054 Uiso calc R 1 . .
    C C10 -0.1237(9) -0.3889(8) -0.1089(6) 0.043(2) Uani d . 1 . .
    H H10A -0.1895 -0.3648 -0.1754 0.065 Uiso calc R 1 . .
    H H10B -0.1773 -0.3915 -0.0713 0.065 Uiso calc R 1 . .
    H H10C -0.0834 -0.4703 -0.1087 0.065 Uiso calc R 1 . .
    C C11 -0.0531(8) -0.1652(6) -0.0783(6) 0.0382(18) Uani d . 1 . .
    H H11A 0.0309 -0.1123 -0.0416 0.057 Uiso calc R 1 . .
    H H11B -0.1249 -0.1540 -0.0549 0.057 Uiso calc R 1 . .
    H H11C -0.0966 -0.1434 -0.1469 0.057 Uiso calc R 1 . .
loop_
    _atom_site_aniso_label
    _atom_site_aniso_U_11
    _atom_site_aniso_U_22
    _atom_site_aniso_U_33
    _atom_site_aniso_U_12
    _atom_site_aniso_U_13
    _atom_site_aniso_U_23
    Re1 0.03734(18) 0.00899(14) 0.03104(16) 0.00073(12) 0.01756(13) 0.00019(11)
    I1 0.0430(3) 0.0213(3) 0.0286(2) 0.0025(2) 0.0023(2) 0.0026(2)
    I2 0.0453(3) 0.0095(2) 0.0337(3) -0.00078(19) 0.0165(2) -0.00140(18)
    O1 0.031(3) 0.015(2) 0.022(2) 0.0001(19) 0.011(2) -0.0019(19)
    O2 0.041(3) 0.016(2) 0.041(3) 0.002(2) 0.022(3) -0.001(2)
    N1 0.030(3) 0.013(3) 0.028(3) 0.001(2) 0.016(3) 0.000(2)
    N2 0.045(4) 0.012(3) 0.034(3) 0.001(3) 0.025(3) 0.001(3)
    N3 0.056(4) 0.012(3) 0.036(3) -0.005(3) 0.035(3) -0.004(3)
    N4 0.065(4) 0.018(3) 0.027(3) -0.003(3) 0.034(3) -0.001(2)
    C1 0.049(5) 0.016(4) 0.029(4) 0.008(3) 0.015(4) 0.002(3)
    C2 0.062(5) 0.011(4) 0.045(5) 0.005(4) 0.033(4) 0.009(3)
    C3 0.061(5) 0.006(3) 0.050(5) -0.002(3) 0.042(4) -0.002(3)
    C4 0.065(6) 0.021(4) 0.025(4) -0.001(4) 0.028(4) 0.000(3)
    C5 0.055(5) 0.024(4) 0.030(4) 0.004(3) 0.030(4) 0.001(3)
    C6 0.043(5) 0.010(3) 0.038(4) -0.002(3) 0.026(4) -0.003(3)
    C7 0.048(5) 0.011(4) 0.044(4) -0.002(3) 0.034(4) -0.004(3)
    C8 0.045(5) 0.010(3) 0.037(4) -0.001(3) 0.030(4) -0.001(3)
    C9 0.042(5) 0.045(5) 0.039(4) 0.004(4) 0.013(4) -0.004(4)
    C10 0.041(5) 0.050(5) 0.039(4) -0.010(4) 0.019(4) -0.009(4)
    C11 0.034(4) 0.026(4) 0.051(5) 0.007(3) 0.016(4) 0.001(4)
_geom_special_details
;
All e.s.d.'s (except the e.s.d. in the dihedral angle between two l.s. planes)
are estimated using the full covariance matrix. The cell e.s.d.'s are taken
into account individually in the estimation of e.s.d.'s in distances, angles
and torsion angles; correlations between e.s.d.'s in cell parameters are only
used when they are defined by crystal symmetry. An approximate (isotropic)
treatment of cell e.s.d.'s is used for estimating e.s.d.'s involving l.s.
planes.
;
loop_
    _geom_bond_atom_site_label_1
    _geom_bond_atom_site_label_2
    _geom_bond_site_symmetry_2
    _geom_bond_distance
    _geom_bond_publ_flag
    Re1 O1 . 1.698(4) yes
    Re1 O2 . 1.861(5) yes
    Re1 N1 . 2.175(5) yes
    Re1 N2 . 2.183(6) yes
    Re1 I1 . 2.7176(5) yes
    Re1 I2 . 2.7235(5) yes
    O2 C9 . 1.411(10) no
    N1 C1 . 1.345(8) no
    N1 C7 . 1.353(9) no
    N2 C6 . 1.339(8) no
    N2 C8 . 1.348(8) no
    N3 C7 . 1.326(8) no
    N3 C3 . 1.341(9) no
    N4 C8 . 1.320(9) no
    N4 C4 . 1.337(9) no
    C1 C2 . 1.361(10) no
    C1 H1 . 0.9500 no
    C2 C3 . 1.380(10) no
    C2 H2 . 0.9500 no
    C3 H3 . 0.9500 no
    C4 C5 . 1.395(10) no
    C4 H4 . 0.9500 no
    C5 C6 . 1.368(10) no
    C5 H5 . 0.9500 no
    C6 H6 . 0.9500 no
    C7 C8 . 1.502(10) no
    C9 C10 . 1.478(11) no
    C9 C11 . 1.526(10) no
    C9 H9 . 1.0000 no
    C10 H10A . 0.9800 no
    C10 H10B . 0.9800 no
    C10 H10C . 0.9800 no
    C11 H11A . 0.9800 no
    C11 H11B . 0.9800 no
    C11 H11C . 0.9800 no
loop_
    _geom_angle_atom_site_label_1
    _geom_angle_atom_site_label_2
    _geom_angle_atom_site_label_3
    _geom_angle_site_symmetry_1
    _geom_angle_site_symmetry_3
    _geom_angle
    _geom_angle_publ_flag
    O1 Re1 O2 . . 169.68(19) n
    O1 Re1 N1 . . 88.66(19) n
    O2 Re1 N1 . . 83.34(19) n
    O1 Re1 N2 . . 86.9(2) n
    O2 Re1 N2 . . 84.9(2) n
    N1 Re1 N2 . . 76.5(2) y
    O1 Re1 I1 . . 94.56(13) n
    O2 Re1 I1 . . 92.91(15) n
    N1 Re1 I1 . . 97.18(14) n
    N2 Re1 I1 . . 173.47(14) n
    O1 Re1 I2 . . 97.35(14) n
    O2 Re1 I2 . . 89.91(13) n
    N1 Re1 I2 . . 171.11(14) n
    N2 Re1 I2 . . 97.22(14) n
    I1 Re1 I2 . . 88.908(16) n
    C9 O2 Re1 . . 160.7(5) n
    C1 N1 C7 . . 118.0(5) no
    C1 N1 Re1 . . 126.7(4) n
    C7 N1 Re1 . . 115.2(4) n
    C6 N2 C8 . . 117.7(6) no
    C6 N2 Re1 . . 126.8(4) n
    C8 N2 Re1 . . 115.3(4) n
    C7 N3 C3 . . 115.6(6) no
    C8 N4 C4 . . 116.2(6) no
    N1 C1 C2 . . 120.3(7) no
    N1 C1 H1 . . 119.8 no
    C2 C1 H1 . . 119.8 no
    C1 C2 C3 . . 117.9(7) no
    C1 C2 H2 . . 121.1 no
    C3 C2 H2 . . 121.1 no
    N3 C3 C2 . . 123.1(6) no
    N3 C3 H3 . . 118.5 no
    C2 C3 H3 . . 118.5 no
    N4 C4 C5 . . 122.8(6) no
    N4 C4 H4 . . 118.6 no
    C5 C4 H4 . . 118.6 no
    C6 C5 C4 . . 116.6(6) no
    C6 C5 H5 . . 121.7 no
    C4 C5 H5 . . 121.7 no
    N2 C6 C5 . . 121.3(6) no
    N2 C6 H6 . . 119.4 no
    C5 C6 H6 . . 119.4 no
    N3 C7 N1 . . 125.1(6) no
    N3 C7 C8 . . 118.3(6) no
    N1 C7 C8 . . 116.6(6) no
    N4 C8 N2 . . 125.3(6) no
    N4 C8 C7 . . 118.7(6) no
    N2 C8 C7 . . 115.9(6) no
    O2 C9 C10 . . 110.3(6) no
    O2 C9 C11 . . 108.4(7) no
    C10 C9 C11 . . 114.6(7) no
    O2 C9 H9 . . 107.7 no
    C10 C9 H9 . . 107.7 no
    C11 C9 H9 . . 107.7 no
    C9 C10 H10A . . 109.5 no
    C9 C10 H10B . . 109.5 no
    H10A C10 H10B . . 109.5 no
    C9 C10 H10C . . 109.5 no
    H10A C10 H10C . . 109.5 no
    H10B C10 H10C . . 109.5 no
    C9 C11 H11A . . 109.5 no
    C9 C11 H11B . . 109.5 no
    H11A C11 H11B . . 109.5 no
    C9 C11 H11C . . 109.5 no
    H11A C11 H11C . . 109.5 no
    H11B C11 H11C . . 109.5 no
loop_
    _geom_torsion_atom_site_label_1
    _geom_torsion_atom_site_label_2
    _geom_torsion_atom_site_label_3
    _geom_torsion_atom_site_label_4
    _geom_torsion_site_symmetry_1
    _geom_torsion_site_symmetry_2
    _geom_torsion_site_symmetry_3
    _geom_torsion_site_symmetry_4
    _geom_torsion
    _geom_torsion_publ_flag
    O1 Re1 O2 C9 . . . . -37(2) ?
    N1 Re1 O2 C9 . . . . -76.5(14) ?
    N2 Re1 O2 C9 . . . . 0.5(14) ?
    I1 Re1 O2 C9 . . . . -173.4(14) ?
    I2 Re1 O2 C9 . . . . 97.7(14) ?
    O1 Re1 N1 C1 . . . . 100.5(6) ?
    O2 Re1 N1 C1 . . . . -86.0(6) ?
    N2 Re1 N1 C1 . . . . -172.3(6) ?
    I1 Re1 N1 C1 . . . . 6.1(6) ?
    O1 Re1 N1 C7 . . . . -83.2(5) ?
    O2 Re1 N1 C7 . . . . 90.2(5) ?
    N2 Re1 N1 C7 . . . . 3.9(4) ?
    I1 Re1 N1 C7 . . . . -177.7(4) ?
    O1 Re1 N2 C6 . . . . -91.0(6) ?
    O2 Re1 N2 C6 . . . . 95.2(6) ?
    N1 Re1 N2 C6 . . . . 179.6(6) ?
    I2 Re1 N2 C6 . . . . 6.0(6) ?
    O1 Re1 N2 C8 . . . . 83.0(5) ?
    O2 Re1 N2 C8 . . . . -90.8(5) ?
    N1 Re1 N2 C8 . . . . -6.4(5) ?
    I2 Re1 N2 C8 . . . . 180.0(5) ?
    C7 N1 C1 C2 . . . . 1.3(11) ?
    Re1 N1 C1 C2 . . . . 177.5(5) ?
    N1 C1 C2 C3 . . . . 1.8(11) ?
    C7 N3 C3 C2 . . . . 1.1(10) ?
    C1 C2 C3 N3 . . . . -3.1(11) ?
    C8 N4 C4 C5 . . . . 2.4(11) ?
    N4 C4 C5 C6 . . . . 0.8(11) ?
    C8 N2 C6 C5 . . . . 2.2(10) ?
    Re1 N2 C6 C5 . . . . 176.0(5) ?
    C4 C5 C6 N2 . . . . -3.2(10) ?
    C3 N3 C7 N1 . . . . 2.4(10) ?
    C3 N3 C7 C8 . . . . -176.6(6) ?
    C1 N1 C7 N3 . . . . -3.6(10) ?
    Re1 N1 C7 N3 . . . . 179.7(5) ?
    C1 N1 C7 C8 . . . . 175.4(6) ?
    Re1 N1 C7 C8 . . . . -1.3(7) ?
    C4 N4 C8 N2 . . . . -3.7(11) ?
    C4 N4 C8 C7 . . . . 175.4(6) ?
    C6 N2 C8 N4 . . . . 1.5(11) ?
    Re1 N2 C8 N4 . . . . -173.1(6) ?
    C6 N2 C8 C7 . . . . -177.6(6) ?
    Re1 N2 C8 C7 . . . . 7.8(8) ?
    N3 C7 C8 N4 . . . . -4.5(10) ?
    N1 C7 C8 N4 . . . . 176.4(6) ?
    N3 C7 C8 N2 . . . . 174.7(6) ?
    N1 C7 C8 N2 . . . . -4.4(9) ?
    Re1 O2 C9 C10 . . . . -130.8(12) ?
    Re1 O2 C9 C11 . . . . 102.9(14) ?
loop_
    _geom_hbond_atom_site_label_D
    _geom_hbond_atom_site_label_H
    _geom_hbond_atom_site_label_A
    _geom_hbond_site_symmetry_A
    _geom_hbond_distance_DH
    _geom_hbond_distance_HA
    _geom_hbond_distance_DA
    _geom_hbond_angle_DHA
    C1 H1 I1 . 0.95 3.04 3.697(7) 127
    C6 H6 I2 . 0.95 3.05 3.709(7) 128
    C5 H5 N4 2_645 0.95 2.58 3.504(9) 163
    C6 H6 O1 3_645 0.95 2.53 3.193(9) 127
    C9 H9 I1 4_556 1.00 3.02 3.834(8) 139
