# Supplementary material for: trans-(2,2′-Bipyrimidine)diiodido(isopropoxido)oxidorhenium(V)
Source: Acta Crystallogr Sect E Struct Rep Online. 2009 Dec 12;66(Pt 1):m42–3. doi: 10.1107/S1600536809052556 (PMC2980033; doi:10.1107/S1600536809052556)
Supplement: Supplementary file 2 [file e-66-00m42-Isup2.hkl]

# 
# h,k,l, Fo-squared, sigma(Fo-squared), Fc and phi(calc) 
# 
data_I
_shelx_title ' REIDC.INS in P2(1)/n        New: P21/c' 
_shelx_refln_list_code          6 
_shelx_F_calc_maximum      783.79 
_exptl_crystal_F_000      1216.00 
_reflns_d_resolution_high  0.8388 
 
loop_ 
 _symmetry_equiv_pos_as_xyz 
 'x, y, z' 
 '-x, y+1/2, -z+1/2' 
 '-x, -y, -z' 
 'x, -y-1/2, z-1/2' 
 
_cell_length_a    10.3973 
_cell_length_b    10.9046 
_cell_length_c    15.6341 
_cell_angle_alpha  90.000 
_cell_angle_beta  117.616 
_cell_angle_gamma  90.000 
 
loop_ 
 _refln_index_h 
 _refln_index_k 
 _refln_index_l 
 _refln_F_squared_meas 
 _refln_F_squared_sigma 
 _refln_F_calc 
 _refln_phase_calc 
2 0 0 152978.58 3915.46 387.16 180.0
3 0 0 13019.77 792.70 112.97 180.0
4 0 0 26263.81 1055.27 157.21 0.0
5 0 0 5661.81 302.94 73.67 180.0
6 0 0 27557.88 464.40 160.84 180.0
7 0 0 8459.21 518.42 89.92 0.0
8 0 0 25404.98 439.42 157.46 0.0
9 0 0 426.96 325.39 12.99 180.0
10 0 0 2170.29 438.38 48.66 180.0
1 1 0 120123.52 268.87 334.98 0.0
2 1 0 0.00 130.27 13.87 0.0
3 1 0 46.76 140.11 5.83 0.0
4 1 0 4132.87 242.61 66.74 0.0
5 1 0 231.96 113.27 13.61 0.0
6 1 0 47555.70 749.92 211.26 180.0
7 1 0 11146.88 239.36 101.66 180.0
8 1 0 15853.53 290.52 123.86 0.0
9 1 0 5481.63 242.95 74.93 0.0
10 1 0 2126.19 283.56 46.29 180.0
0 2 0 49901.49 768.95 214.09 180.0
1 2 0 3791.40 95.46 58.52 180.0
2 2 0 1203.30 91.79 30.67 180.0
3 2 0 217.15 87.23 21.45 0.0
4 2 0 1859.13 162.71 42.86 0.0
5 2 0 21185.58 413.25 142.06 0.0
6 2 0 86.88 186.36 4.55 0.0
7 2 0 18691.92 280.77 136.77 180.0
8 2 0 3695.57 236.37 56.59 180.0
9 2 0 2712.21 241.15 52.31 0.0
10 2 0 1547.95 273.03 27.04 0.0
1 3 0 57745.52 421.74 235.83 180.0
2 3 0 18185.27 232.10 135.61 180.0
3 3 0 10230.90 131.65 100.27 0.0
4 3 0 5095.69 122.75 71.58 0.0
5 3 0 1208.67 128.17 34.36 180.0
6 3 0 1265.92 174.76 38.58 180.0
7 3 0 2740.29 201.34 49.81 0.0
8 3 0 2357.25 226.82 44.78 0.0
9 3 0 980.08 270.24 21.24 180.0
10 3 0 2093.64 324.70 48.66 180.0
0 4 0 66351.14 558.94 255.66 180.0
1 4 0 198.81 105.71 8.56 180.0
2 4 0 35081.22 294.92 187.53 0.0
3 4 0 249.58 105.57 11.46 180.0
4 4 0 11983.22 227.94 113.14 180.0
5 4 0 1511.26 119.32 36.84 0.0
6 4 0 5692.27 158.25 73.14 0.0
7 4 0 815.95 229.55 21.48 180.0
8 4 0 1089.06 261.01 36.06 180.0
9 4 0 329.64 322.74 10.15 0.0
10 4 0 333.77 311.43 19.28 0.0
1 5 0 121343.27 885.55 347.83 180.0
2 5 0 77.79 73.03 14.57 180.0
3 5 0 35155.17 221.31 192.47 0.0
4 5 0 539.49 103.40 19.54 180.0
5 5 0 15740.04 176.79 124.00 180.0
6 5 0 6728.11 184.25 81.28 0.0
7 5 0 9948.68 261.55 101.10 0.0
8 5 0 1365.33 269.12 37.02 180.0
9 5 0 3699.48 482.32 58.60 180.0
10 5 0 834.38 366.68 20.99 0.0
0 6 0 41403.82 373.40 206.17 0.0
1 6 0 489.14 108.00 25.14 0.0
2 6 0 2933.25 108.01 56.14 180.0
3 6 0 2754.09 110.84 52.61 0.0
4 6 0 383.75 122.48 17.38 180.0
5 6 0 31428.62 353.17 176.67 180.0
6 6 0 2359.61 192.99 49.36 180.0
7 6 0 32714.80 539.65 177.16 0.0
8 6 0 4793.45 284.43 73.06 0.0
9 6 0 10078.56 356.65 97.70 180.0
1 7 0 104821.79 486.85 324.60 0.0
2 7 0 7516.66 136.12 84.80 0.0
3 7 0 12791.20 189.97 114.66 180.0
4 7 0 265.03 141.46 13.07 0.0
5 7 0 4262.04 143.02 65.17 0.0
6 7 0 15362.39 296.83 120.84 180.0
7 7 0 10884.22 307.57 104.87 180.0
8 7 0 3243.27 294.01 54.43 0.0
9 7 0 5542.54 361.27 70.33 0.0
0 8 0 96453.46 803.19 314.20 180.0
1 8 0 4729.32 154.68 69.83 180.0
2 8 0 23616.96 240.05 152.87 0.0
3 8 0 7828.27 155.21 88.37 0.0
4 8 0 2674.22 148.22 50.54 180.0
5 8 0 1119.04 171.49 30.78 0.0
6 8 0 3852.71 206.68 64.44 0.0
7 8 0 2087.28 269.79 46.97 180.0
8 8 0 5394.98 328.97 74.30 180.0
1 9 0 1745.94 298.66 38.17 0.0
2 9 0 1679.84 267.86 39.52 180.0
3 9 0 23391.72 599.61 152.82 180.0
4 9 0 661.89 223.73 23.81 180.0
5 9 0 10247.66 269.03 101.51 0.0
6 9 0 9388.67 281.08 95.09 0.0
7 9 0 0.49 239.83 3.36 180.0
0 10 0 967.60 671.32 36.97 0.0
1 10 0 737.77 352.54 25.95 0.0
2 10 0 3367.79 365.02 53.81 0.0
3 10 0 4140.88 306.20 62.63 180.0
4 10 0 7446.27 284.73 89.19 180.0
5 10 0 805.10 267.68 22.69 0.0
6 10 0 2362.81 282.02 48.74 0.0
7 10 0 733.75 347.28 20.11 180.0
1 11 0 2194.00 389.43 40.33 180.0
2 11 0 4226.66 400.38 65.83 0.0
3 11 0 2874.38 499.80 53.91 0.0
4 11 0 4453.38 454.28 69.97 180.0
5 11 0 3235.08 593.91 53.59 180.0
0 12 0 58776.75 1513.20 233.98 0.0
1 12 0 0.00 1539.22 5.15 180.0
2 12 0 35903.05 815.90 187.55 180.0
3 12 0 386.10 491.03 7.14 0.0
4 12 0 17036.22 545.65 131.13 0.0
-11 1 1 489.61 231.66 11.98 180.0
-10 1 1 1011.69 267.95 20.88 0.0
-9 1 1 1008.91 238.11 29.47 0.0
-8 1 1 1425.84 213.24 31.78 180.0
-7 1 1 3096.64 196.99 52.81 180.0
-6 1 1 6802.20 187.67 80.68 0.0
-5 1 1 1284.77 132.94 37.48 0.0
-4 1 1 29585.69 713.36 179.15 180.0
-3 1 1 3282.41 127.42 58.86 180.0
-2 1 1 52795.57 579.91 229.27 0.0
1 1 1 54025.12 728.90 227.83 180.0
2 1 1 4473.13 135.26 63.25 0.0
3 1 1 16583.80 197.25 127.82 0.0
4 1 1 11723.21 463.29 110.74 180.0
5 1 1 5746.85 159.52 77.10 180.0
6 1 1 10045.80 240.03 97.70 0.0
7 1 1 4459.24 211.24 61.82 0.0
8 1 1 767.91 228.83 24.98 180.0
9 1 1 1538.04 276.06 37.18 180.0
10 1 1 252.19 345.29 8.76 180.0
-11 2 1 0.00 271.48 5.22 0.0
-10 2 1 11030.15 291.36 106.34 180.0
-9 2 1 1779.57 225.86 38.40 180.0
-8 2 1 22658.40 619.46 147.18 0.0
-7 2 1 13342.53 240.97 114.76 0.0
-6 2 1 9315.19 227.61 99.19 180.0
-5 2 1 2126.56 151.97 44.99 180.0
-4 2 1 2599.42 102.85 51.81 0.0
-3 2 1 3452.24 98.11 59.18 180.0
-2 2 1 31390.44 331.51 179.35 180.0
-1 2 1 16104.11 190.22 126.25 0.0
0 2 1 30191.21 206.01 171.05 0.0
1 2 1 372.86 82.36 18.61 0.0
2 2 1 5834.42 113.27 77.26 0.0
3 2 1 1004.20 144.21 30.82 0.0
4 2 1 27899.56 279.12 166.46 180.0
5 2 1 49160.17 681.33 220.65 180.0
6 2 1 3393.97 194.35 55.40 0.0
7 2 1 29160.74 412.84 168.08 0.0
8 2 1 349.12 240.20 8.31 180.0
9 2 1 3511.66 283.39 56.76 180.0
10 2 1 1202.84 338.08 33.53 0.0
-10 3 1 84.86 180.52 5.18 180.0
-9 3 1 15105.18 307.52 122.99 180.0
-8 3 1 941.01 223.31 26.38 180.0
-7 3 1 18629.90 464.34 134.59 0.0
-6 3 1 1377.87 143.56 35.41 0.0
-5 3 1 5661.13 163.24 75.90 180.0
-4 3 1 16809.06 260.70 134.19 0.0
-3 3 1 13976.29 168.59 120.37 0.0
-2 3 1 71736.50 379.86 268.84 180.0
-1 3 1 124384.13 553.70 345.63 180.0
0 3 1 32392.54 150.26 176.74 0.0
1 3 1 45724.80 186.34 214.10 0.0
2 3 1 1411.32 105.24 37.58 180.0
3 3 1 4017.02 114.56 64.36 0.0
4 3 1 27130.67 252.71 169.16 0.0
5 3 1 78.63 125.84 9.70 180.0
6 3 1 57833.84 673.90 238.07 180.0
7 3 1 934.98 204.62 29.99 180.0
8 3 1 11133.11 268.92 106.23 0.0
9 3 1 161.14 272.95 19.27 0.0
10 3 1 476.86 345.93 24.74 180.0
-10 4 1 3890.99 307.99 61.69 0.0
-9 4 1 698.38 239.65 30.00 180.0
-8 4 1 9005.16 304.30 95.40 180.0
-7 4 1 242.66 174.60 4.16 0.0
-6 4 1 3948.42 165.83 61.13 0.0
-5 4 1 18913.77 169.22 139.41 180.0
-4 4 1 7891.44 183.91 89.48 180.0
-3 4 1 113465.01 575.06 342.51 0.0
-2 4 1 53012.66 289.24 236.91 0.0
-1 4 1 103654.91 744.91 317.99 180.0
0 4 1 207203.19 992.26 442.06 180.0
1 4 1 25105.05 330.74 158.09 0.0
2 4 1 29532.84 245.55 174.53 0.0
3 4 1 5738.25 126.85 78.88 180.0
4 4 1 533.72 114.18 23.42 180.0
5 4 1 42199.07 410.44 207.15 0.0
6 4 1 7574.99 193.19 87.65 0.0
7 4 1 18106.30 252.74 134.65 180.0
8 4 1 7726.54 325.72 91.28 180.0
9 4 1 263.62 284.57 12.04 0.0
10 4 1 101.09 333.92 1.65 0.0
-10 5 1 471.34 362.43 9.83 180.0
-9 5 1 8326.68 305.85 92.45 0.0
-8 5 1 6069.92 266.40 76.36 0.0
-7 5 1 6621.55 242.61 78.82 180.0
-6 5 1 18367.05 329.68 133.78 180.0
-5 5 1 419.70 138.71 22.70 0.0
-4 5 1 618.00 104.69 21.97 180.0
-3 5 1 819.49 93.11 29.18 180.0
-2 5 1 7043.04 122.60 84.73 0.0
-1 5 1 21375.59 431.97 147.74 0.0
0 5 1 45.30 95.87 9.93 0.0
1 5 1 6058.58 201.04 75.55 180.0
2 5 1 2028.47 105.94 48.09 180.0
3 5 1 42311.78 422.19 206.07 180.0
4 5 1 6008.55 119.93 79.29 180.0
5 5 1 13954.43 164.99 116.69 0.0
6 5 1 25236.46 257.99 153.30 0.0
7 5 1 264.86 216.84 13.54 180.0
8 5 1 5130.24 434.73 68.76 180.0
9 5 1 36.06 154.79 2.27 180.0
-10 6 1 1283.88 367.14 23.89 180.0
-9 6 1 763.18 309.09 11.31 180.0
-8 6 1 899.38 270.41 25.09 0.0
-7 6 1 2555.26 233.06 50.95 0.0
-6 6 1 506.58 199.21 18.92 0.0
-5 6 1 1244.70 132.70 35.08 180.0
-4 6 1 1088.36 121.40 33.97 180.0
-3 6 1 1761.28 108.61 44.21 180.0
-2 6 1 224.25 70.08 18.63 180.0
-1 6 1 1622.12 133.08 37.48 0.0
0 6 1 6127.27 135.95 77.44 0.0
1 6 1 3632.12 145.28 61.58 0.0
2 6 1 1742.71 108.08 39.69 0.0
3 6 1 1403.02 107.89 39.56 180.0
4 6 1 8211.38 154.35 91.02 180.0
5 6 1 2106.78 162.73 42.76 180.0
6 6 1 504.05 188.20 17.09 0.0
7 6 1 2362.48 229.07 46.40 0.0
8 6 1 967.68 370.43 22.37 0.0
9 6 1 540.26 416.57 4.86 0.0
-9 7 1 2149.16 324.39 43.04 0.0
-8 7 1 1257.00 284.35 32.38 0.0
-7 7 1 5302.97 239.12 71.85 180.0
-6 7 1 1164.00 195.44 33.85 180.0
-5 7 1 8713.50 170.39 91.88 0.0
-4 7 1 5249.94 147.03 71.05 0.0
-3 7 1 960.61 123.54 30.19 180.0
-2 7 1 4764.63 174.44 69.59 180.0
-1 7 1 458.25 134.60 22.24 180.0
0 7 1 162.34 120.53 11.07 0.0
1 7 1 4959.31 130.63 70.52 0.0
2 7 1 5229.81 125.87 71.06 0.0
3 7 1 887.26 119.95 32.78 180.0
4 7 1 3063.78 140.66 55.28 180.0
5 7 1 2053.69 171.46 44.73 0.0
6 7 1 1995.69 185.11 42.57 0.0
7 7 1 3353.01 282.39 57.25 180.0
8 7 1 2994.69 334.25 54.06 180.0
-8 8 1 3787.42 289.72 60.35 0.0
-7 8 1 2587.82 248.48 51.04 180.0
-6 8 1 5797.82 199.24 76.05 180.0
-5 8 1 8640.20 176.89 93.13 0.0
-4 8 1 14106.89 198.06 119.04 0.0
-3 8 1 21729.01 322.20 147.27 180.0
-2 8 1 21705.77 310.28 145.89 180.0
-1 8 1 26235.54 299.20 164.73 0.0
0 8 1 29417.24 326.04 173.62 0.0
1 8 1 36500.01 334.72 186.99 180.0
2 8 1 13084.61 218.16 112.76 180.0
3 8 1 10335.63 166.97 103.29 0.0
4 8 1 9960.88 212.90 99.64 0.0
5 8 1 13537.84 219.10 116.42 180.0
6 8 1 3474.72 202.15 59.18 180.0
7 8 1 4569.88 292.01 68.54 0.0
8 8 1 555.80 395.43 19.87 0.0
-8 9 1 194.09 299.70 3.36 180.0
-7 9 1 8241.12 299.20 88.70 0.0
-6 9 1 227.10 234.39 9.18 180.0
-5 9 1 6796.29 318.51 82.13 180.0
-4 9 1 4469.42 186.59 69.36 0.0
-3 9 1 17595.91 305.11 133.25 0.0
-2 9 1 27735.18 343.33 163.87 180.0
-1 9 1 40570.82 383.74 201.96 180.0
0 9 1 23542.46 312.82 154.64 0.0
1 9 1 9328.28 533.49 95.85 0.0
2 9 1 9760.65 380.15 97.50 180.0
3 9 1 94.09 175.51 12.81 180.0
4 9 1 13957.82 254.95 117.37 0.0
5 9 1 866.15 233.82 24.81 0.0
6 9 1 19351.08 327.92 137.06 180.0
7 9 1 34.00 324.51 14.25 180.0
-7 10 1 4452.87 308.21 65.92 180.0
-6 10 1 6157.07 257.44 76.48 0.0
-5 10 1 2283.21 268.51 48.25 0.0
-4 10 1 3992.02 326.85 65.27 180.0
-3 10 1 1048.25 304.98 34.40 0.0
-2 10 1 10071.82 379.43 101.80 0.0
-1 10 1 4605.63 296.38 65.78 180.0
0 10 1 8659.13 742.13 92.98 180.0
1 10 1 1608.92 342.95 37.67 0.0
2 10 1 2036.60 358.77 49.81 180.0
3 10 1 1063.58 367.58 37.33 180.0
4 10 1 7679.41 271.36 85.89 0.0
5 10 1 22808.95 618.10 151.70 0.0
6 10 1 2666.31 328.09 49.78 180.0
-6 11 1 762.42 277.66 26.81 0.0
-5 11 1 36.87 300.53 12.34 0.0
-4 11 1 10354.75 385.31 106.46 180.0
-3 11 1 3558.46 349.57 63.21 180.0
-2 11 1 27788.49 477.99 164.22 0.0
-1 11 1 26995.71 568.47 162.44 0.0
0 11 1 8559.69 554.46 92.74 180.0
1 11 1 17253.65 653.33 132.19 180.0
2 11 1 719.31 407.46 22.21 0.0
3 11 1 903.65 432.71 32.10 0.0
4 11 1 7471.18 510.82 79.56 180.0
5 11 1 525.26 389.21 22.65 180.0
-4 12 1 575.71 510.52 25.57 180.0
-3 12 1 5801.48 474.44 76.12 180.0
-2 12 1 1568.03 478.76 41.80 180.0
-1 12 1 3093.19 844.19 54.37 0.0
0 12 1 8434.96 626.46 89.13 0.0
1 12 1 511.95 601.94 26.61 0.0
2 12 1 232.45 548.51 1.36 180.0
3 12 1 773.29 502.51 25.70 180.0
-11 0 2 3882.30 382.30 66.22 0.0
-10 0 2 3251.15 346.43 54.75 0.0
-9 0 2 1636.37 394.50 46.36 180.0
-8 0 2 562.46 291.25 26.07 180.0
-7 0 2 8469.29 597.64 89.23 0.0
-6 0 2 4844.07 259.06 76.50 180.0
-5 0 2 91248.69 4830.14 303.42 180.0
-4 0 2 58.02 348.00 20.88 0.0
-3 0 2 668767.69 4943.19 782.78 0.0
-2 0 2 257.44 140.43 20.22 0.0
0 0 2 89.65 156.85 1.98 0.0
1 0 2 79065.43 711.02 285.48 0.0
2 0 2 19296.64 398.63 132.80 180.0
3 0 2 64273.48 1288.09 249.79 180.0
4 0 2 11597.96 341.19 111.87 0.0
5 0 2 115860.63 786.73 338.98 0.0
6 0 2 1307.53 223.24 30.76 180.0
7 0 2 16434.94 377.93 124.65 180.0
8 0 2 498.52 403.02 35.13 180.0
9 0 2 0.00 589.21 9.84 180.0
10 0 2 1254.83 476.47 28.97 180.0
-11 1 2 6622.38 284.73 81.71 180.0
-10 1 2 3219.56 240.83 56.03 0.0
-9 1 2 15024.47 441.99 119.91 0.0
-8 1 2 28.65 183.42 4.33 180.0
-7 1 2 7067.85 252.69 83.68 180.0
-6 1 2 4587.22 203.83 66.16 0.0
-5 1 2 694.58 207.37 15.91 0.0
-4 1 2 50092.25 275.94 225.63 180.0
-3 1 2 11269.34 167.28 105.23 180.0
-2 1 2 87535.91 346.42 292.13 0.0
-1 1 2 1716.94 82.19 43.67 0.0
0 1 2 5904.76 107.72 73.15 180.0
1 1 2 106.86 199.39 3.93 180.0
2 1 2 2936.03 113.60 49.64 180.0
3 1 2 60634.97 551.67 246.28 180.0
4 1 2 19487.60 437.77 143.03 180.0
5 1 2 32268.39 411.32 179.76 0.0
6 1 2 22241.31 289.19 145.69 0.0
7 1 2 4586.15 214.61 69.16 180.0
8 1 2 44.62 181.17 10.70 180.0
9 1 2 1965.65 306.55 44.76 0.0
10 1 2 422.30 389.78 19.54 180.0
-11 2 2 2329.94 301.64 35.64 180.0
-10 2 2 6862.88 321.11 80.14 180.0
-9 2 2 47.05 229.86 2.11 0.0
-8 2 2 8240.11 249.86 91.26 0.0
-7 2 2 52.42 165.26 2.45 0.0
-6 2 2 1080.31 159.11 28.23 180.0
-5 2 2 1385.63 144.20 42.48 0.0
-4 2 2 286.31 99.12 14.49 0.0
-3 2 2 15062.48 125.70 123.36 180.0
-2 2 2 13450.93 144.28 115.61 180.0
-1 2 2 227.27 134.41 12.64 180.0
0 2 2 5486.22 103.24 70.42 0.0
1 2 2 3635.01 126.76 56.07 0.0
2 2 2 20064.93 277.76 138.29 0.0
3 2 2 1630.72 139.55 41.06 180.0
4 2 2 31018.98 297.79 175.82 180.0
5 2 2 7926.83 204.00 90.99 180.0
6 2 2 7529.18 201.91 84.30 0.0
7 2 2 2019.69 209.42 39.08 0.0
8 2 2 628.13 267.13 25.74 180.0
9 2 2 1264.61 310.75 16.07 0.0
10 2 2 2491.41 351.13 48.23 0.0
-11 3 2 329.17 268.28 19.18 180.0
-10 3 2 111.18 224.11 3.08 180.0
-9 3 2 1399.81 257.01 36.08 0.0
-8 3 2 0.00 231.95 3.29 180.0
-7 3 2 5626.29 187.41 75.62 180.0
-6 3 2 3384.09 140.60 57.85 180.0
-5 3 2 15453.34 209.91 127.98 0.0
-4 3 2 21034.80 472.89 148.59 0.0
-3 3 2 1225.16 127.80 36.10 180.0
-2 3 2 35701.25 366.04 190.93 180.0
-1 3 2 790.04 143.92 29.89 180.0
0 3 2 20715.81 160.09 140.85 0.0
1 3 2 400.61 98.16 20.26 0.0
2 3 2 7451.71 144.42 87.19 180.0
3 3 2 355.78 123.98 14.37 180.0
4 3 2 14240.00 193.78 119.21 0.0
5 3 2 3143.66 156.36 55.50 0.0
6 3 2 4707.49 197.88 70.29 180.0
7 3 2 6899.49 248.89 80.99 180.0
8 3 2 708.28 289.84 14.76 0.0
9 3 2 2143.95 333.61 47.16 0.0
10 3 2 683.33 394.71 12.74 0.0
-11 4 2 0.00 56640.61 16.35 180.0
-10 4 2 313.07 298.81 11.43 180.0
-9 4 2 744.99 269.73 26.00 0.0
-8 4 2 808.14 252.14 22.30 0.0
-7 4 2 3552.37 252.75 63.66 180.0
-6 4 2 119.51 97.11 10.86 180.0
-5 4 2 19267.02 272.28 139.27 0.0
-4 4 2 87.72 53.60 12.63 180.0
-3 4 2 33724.72 227.83 186.30 180.0
-2 4 2 371.52 110.82 14.65 180.0
-1 4 2 40262.94 473.99 199.97 0.0
0 4 2 2459.86 90.13 46.76 180.0
1 4 2 28098.32 366.10 165.34 180.0
2 4 2 4715.31 117.33 69.20 0.0
3 4 2 13497.17 203.28 122.60 0.0
4 4 2 911.40 110.40 25.43 180.0
5 4 2 6488.84 144.77 80.72 180.0
6 4 2 240.24 148.62 14.59 0.0
7 4 2 1469.84 227.99 42.44 0.0
8 4 2 907.18 265.13 17.43 180.0
9 4 2 463.89 345.87 7.55 180.0
-10 5 2 2336.36 326.91 45.20 180.0
-9 5 2 2458.70 332.54 45.91 180.0
-8 5 2 2479.44 251.46 48.67 0.0
-7 5 2 561.39 199.98 23.74 0.0
-6 5 2 20286.41 247.78 142.88 180.0
-5 5 2 385.74 127.47 21.70 0.0
-4 5 2 62901.72 303.90 256.27 0.0
-3 5 2 176.08 82.46 8.08 180.0
-2 5 2 99600.41 824.06 315.06 180.0
-1 5 2 158.69 102.72 14.78 180.0
0 5 2 76370.81 419.08 278.95 0.0
1 5 2 2727.97 118.93 51.07 180.0
2 5 2 25355.47 198.49 163.03 180.0
3 5 2 9732.77 145.20 100.29 0.0
4 5 2 32291.57 266.17 180.73 0.0
5 5 2 3256.03 147.15 58.17 180.0
6 5 2 18636.79 241.64 136.38 180.0
7 5 2 742.32 256.49 28.63 0.0
8 5 2 1392.31 277.20 27.34 0.0
9 5 2 974.63 384.53 24.58 180.0
-10 6 2 11849.16 376.90 108.74 0.0
-9 6 2 1226.03 289.26 33.29 180.0
-8 6 2 18598.11 355.32 133.61 180.0
-7 6 2 365.99 217.12 23.21 0.0
-6 6 2 8674.62 179.86 93.90 0.0
-5 6 2 8505.53 154.56 92.65 180.0
-4 6 2 2461.27 121.29 48.49 180.0
-3 6 2 20332.93 190.90 145.17 0.0
-2 6 2 16025.38 262.57 126.67 0.0
-1 6 2 6826.20 137.87 83.70 180.0
0 6 2 0.00 28.47 5.20 180.0
1 6 2 1104.38 106.40 33.86 180.0
2 6 2 23540.01 208.81 154.36 180.0
3 6 2 168.92 108.93 16.05 180.0
4 6 2 41893.36 255.28 203.26 0.0
5 6 2 13420.25 292.12 113.63 0.0
6 6 2 22558.78 293.77 147.58 180.0
7 6 2 3040.64 264.66 55.61 180.0
8 6 2 6269.94 340.84 80.66 0.0
9 6 2 441.38 405.40 15.45 180.0
-9 7 2 4636.83 349.51 66.92 0.0
-8 7 2 394.05 267.96 20.70 180.0
-7 7 2 338.11 174.18 17.85 180.0
-6 7 2 12290.99 231.64 111.57 0.0
-5 7 2 2557.61 142.07 51.72 180.0
-4 7 2 60390.09 392.91 247.47 180.0
-3 7 2 347.91 124.31 20.95 180.0
-2 7 2 79053.47 479.78 277.76 0.0
-1 7 2 6283.16 159.35 78.72 0.0
0 7 2 28376.82 328.22 170.56 180.0
1 7 2 594.28 111.76 24.60 0.0
2 7 2 7532.35 141.80 86.07 0.0
3 7 2 20607.09 251.21 144.04 180.0
4 7 2 29935.71 369.55 173.78 180.0
5 7 2 6837.79 186.40 78.60 0.0
6 7 2 21046.20 495.22 143.71 0.0
7 7 2 80.55 251.53 4.31 180.0
8 7 2 890.86 352.53 23.48 180.0
-9 8 2 580.97 294.59 16.01 0.0
-8 8 2 303.78 257.89 10.03 0.0
-7 8 2 881.88 234.00 28.41 180.0
-6 8 2 3932.38 192.40 64.96 0.0
-5 8 2 15363.62 260.86 124.99 0.0
-4 8 2 4285.49 169.91 65.60 180.0
-3 8 2 58915.40 771.87 241.50 180.0
-2 8 2 1922.39 193.69 43.15 180.0
-1 8 2 31806.07 505.54 175.56 0.0
0 8 2 4601.24 190.16 67.98 0.0
1 8 2 7659.16 185.46 85.65 180.0
2 8 2 1858.16 152.62 42.40 0.0
3 8 2 9845.34 285.44 97.22 0.0
4 8 2 5689.16 193.02 75.12 180.0
5 8 2 23137.10 439.81 149.28 180.0
6 8 2 231.01 232.76 5.96 180.0
7 8 2 4537.61 296.37 69.56 0.0
-8 9 2 2289.76 288.33 48.51 180.0
-7 9 2 783.92 250.15 27.39 0.0
-6 9 2 5729.15 246.18 74.59 0.0
-5 9 2 182.65 197.55 7.71 180.0
-4 9 2 582.28 235.54 26.16 180.0
-3 9 2 3623.64 232.56 57.21 0.0
-2 9 2 2275.60 209.41 47.13 0.0
-1 9 2 4341.69 338.28 66.27 180.0
0 9 2 29529.68 378.79 173.47 180.0
1 9 2 340.09 160.20 18.91 0.0
2 9 2 24138.84 470.26 154.64 0.0
3 9 2 10463.81 349.70 102.10 0.0
4 9 2 1354.70 202.34 34.39 180.0
5 9 2 5836.25 289.54 75.48 180.0
6 9 2 437.43 268.33 18.80 180.0
7 9 2 480.87 353.74 16.59 0.0
-7 10 2 4488.77 335.95 60.40 180.0
-6 10 2 4004.25 247.53 63.08 180.0
-5 10 2 1872.57 307.33 45.21 0.0
-4 10 2 146.46 138.61 17.80 0.0
-3 10 2 553.06 249.76 22.41 0.0
-2 10 2 1.73 181.56 0.23 180.0
-1 10 2 3097.49 242.52 56.71 0.0
0 10 2 1799.45 254.01 40.76 180.0
1 10 2 9747.53 306.24 98.95 180.0
2 10 2 20.01 308.17 15.19 0.0
3 10 2 3960.34 375.27 61.38 0.0
4 10 2 77.91 79.26 11.11 180.0
5 10 2 465.22 312.48 12.02 0.0
6 10 2 2531.41 334.92 50.08 0.0
-6 11 2 3146.09 343.07 56.19 180.0
-5 11 2 5587.36 472.27 77.85 180.0
-4 11 2 1909.24 355.55 44.11 0.0
-3 11 2 1152.25 346.15 32.65 0.0
-2 11 2 1951.93 309.77 37.81 180.0
-1 11 2 264.63 327.77 10.17 0.0
0 11 2 3683.98 1086.63 62.40 0.0
1 11 2 3260.42 553.53 58.96 180.0
2 11 2 2502.29 420.38 49.40 180.0
3 11 2 3443.25 439.72 60.46 0.0
4 11 2 1355.71 520.80 38.07 0.0
5 11 2 6436.24 1056.79 76.71 180.0
-4 12 2 168.94 286.90 16.12 0.0
-3 12 2 37635.46 576.41 195.64 0.0
-2 12 2 162.34 299.30 11.61 180.0
-1 12 2 45782.59 1150.48 209.16 180.0
0 12 2 597.88 611.92 27.72 0.0
1 12 2 29487.03 848.01 173.36 0.0
2 12 2 265.81 916.33 27.71 180.0
3 12 2 23411.41 1528.89 150.85 180.0
-11 1 3 618.95 276.06 6.12 180.0
-10 1 3 493.91 232.42 16.21 180.0
-9 1 3 1563.69 261.38 28.79 0.0
-8 1 3 0.00 111.95 0.45 180.0
-7 1 3 10985.26 263.45 108.05 180.0
-6 1 3 2062.43 161.96 43.54 180.0
-5 1 3 38107.44 235.50 197.81 0.0
-4 1 3 12639.12 172.65 114.30 0.0
-3 1 3 14507.75 176.39 121.88 180.0
-2 1 3 30230.23 509.25 169.82 180.0
-1 1 3 11512.82 116.14 103.01 0.0
0 1 3 24491.15 478.35 154.25 0.0
1 1 3 41992.43 306.04 207.39 180.0
2 1 3 9320.46 133.33 96.85 180.0
3 1 3 28789.36 383.26 167.86 0.0
4 1 3 13762.15 319.73 120.62 0.0
5 1 3 5777.21 129.51 77.49 180.0
6 1 3 6513.90 177.19 81.72 180.0
7 1 3 0.00 202.94 2.43 180.0
8 1 3 109.45 178.34 10.81 0.0
9 1 3 172.50 307.51 3.78 180.0
-11 2 3 9283.15 300.36 95.34 0.0
-10 2 3 3832.37 263.34 59.05 0.0
-9 2 3 4189.01 227.02 64.83 180.0
-8 2 3 1282.47 200.48 32.80 180.0
-7 2 3 10508.23 223.93 103.12 0.0
-6 2 3 1872.02 130.86 43.27 180.0
-5 2 3 40987.03 311.18 206.39 180.0
-4 2 3 1045.94 93.48 30.54 0.0
-3 2 3 21463.39 164.95 148.45 0.0
-2 2 3 13440.39 171.58 113.15 0.0
-1 2 3 151.02 105.70 10.12 0.0
0 2 3 4900.76 112.62 69.97 0.0
1 2 3 27694.67 189.56 164.93 180.0
2 2 3 39261.46 431.13 197.58 180.0
3 2 3 1716.32 128.58 42.08 0.0
4 2 3 37677.80 366.39 192.84 0.0
5 2 3 136.48 97.44 7.94 180.0
6 2 3 7204.13 227.99 83.30 180.0
7 2 3 4357.61 264.09 67.27 0.0
8 2 3 3962.97 277.56 59.66 0.0
9 2 3 4682.46 469.20 70.41 180.0
-11 3 3 444.02 315.77 19.28 180.0
-10 3 3 5474.42 340.64 76.50 0.0
-9 3 3 847.56 252.31 29.56 0.0
-8 3 3 2389.52 231.42 47.69 180.0
-7 3 3 5525.29 176.55 77.89 0.0
-6 3 3 22059.78 317.02 150.74 0.0
-5 3 3 39556.75 513.82 201.60 180.0
-4 3 3 73092.58 270.41 276.12 180.0
-3 3 3 2582.21 139.74 53.88 0.0
-2 3 3 41540.52 422.76 205.44 0.0
-1 3 3 5078.37 132.11 69.24 180.0
0 3 3 682.42 104.49 25.66 0.0
1 3 3 44956.93 413.98 218.81 0.0
2 3 3 172.48 126.86 12.58 0.0
3 3 3 76153.68 1130.07 275.86 180.0
4 3 3 7678.34 136.82 87.23 180.0
5 3 3 32556.99 300.07 177.54 0.0
6 3 3 1177.20 225.39 38.99 0.0
7 3 3 1805.68 247.42 39.90 180.0
8 3 3 3598.16 283.86 60.37 0.0
9 3 3 1929.16 442.07 40.07 0.0
-11 4 3 2578.42 323.19 52.73 180.0
-10 4 3 111.00 208.80 13.91 180.0
-9 4 3 9.43 159.04 4.52 0.0
-8 4 3 4327.97 225.36 67.06 180.0
-7 4 3 3445.37 207.79 56.97 180.0
-6 4 3 58326.57 328.45 245.67 0.0
-5 4 3 30923.39 294.82 181.37 0.0
-4 4 3 55353.75 334.91 237.98 180.0
-3 4 3 94338.34 513.50 309.84 180.0
-2 4 3 15164.89 260.29 123.88 0.0
-1 4 3 30292.78 322.61 173.78 0.0
0 4 3 49051.73 417.34 221.14 180.0
1 4 3 1161.25 104.71 36.08 180.0
2 4 3 71747.48 563.15 278.12 0.0
3 4 3 25549.64 218.70 158.84 0.0
4 4 3 50664.26 428.76 225.09 180.0
5 4 3 32061.35 475.90 176.91 180.0
6 4 3 2682.53 220.15 51.90 0.0
7 4 3 812.58 256.25 26.51 0.0
8 4 3 0.00 199.60 2.42 0.0
9 4 3 619.29 371.84 37.28 0.0
-10 5 3 2389.62 305.25 50.78 180.0
-9 5 3 5564.49 355.85 74.07 180.0
-8 5 3 867.14 237.85 32.54 0.0
-7 5 3 309.57 234.75 11.65 180.0
-6 5 3 9007.45 196.03 94.96 180.0
-5 5 3 2220.75 127.40 48.43 0.0
-4 5 3 24103.12 222.13 157.20 0.0
-3 5 3 9857.04 180.70 98.50 0.0
-2 5 3 6134.08 132.90 78.73 180.0
-1 5 3 1698.80 110.58 46.09 180.0
0 5 3 29873.32 337.64 174.85 180.0
1 5 3 5043.26 169.63 75.14 180.0
2 5 3 14891.10 217.30 121.54 0.0
3 5 3 19387.97 237.15 139.67 0.0
4 5 3 404.00 122.23 13.45 180.0
5 5 3 6583.55 157.86 80.01 180.0
6 5 3 221.25 155.38 4.59 0.0
7 5 3 660.96 258.04 26.36 0.0
8 5 3 5795.32 449.33 79.55 180.0
9 5 3 1241.33 477.33 27.91 180.0
-10 6 3 1258.94 317.90 30.80 0.0
-9 6 3 731.87 285.78 16.82 0.0
-8 6 3 690.95 239.99 16.90 180.0
-7 6 3 470.85 214.12 13.40 180.0
-6 6 3 1261.67 158.56 36.10 180.0
-5 6 3 1403.13 163.27 37.73 180.0
-4 6 3 51.90 99.70 11.73 0.0
-3 6 3 5052.58 195.76 69.77 0.0
-2 6 3 6740.75 135.35 82.48 0.0
-1 6 3 2269.87 88.49 46.18 0.0
0 6 3 436.17 90.71 21.23 180.0
1 6 3 9818.59 142.71 97.59 180.0
2 6 3 1311.49 109.39 35.99 180.0
3 6 3 414.74 115.19 19.94 0.0
4 6 3 3983.63 179.74 62.93 0.0
5 6 3 1375.03 194.07 32.51 0.0
6 6 3 589.68 213.08 11.59 0.0
7 6 3 194.18 264.98 7.65 0.0
8 6 3 982.98 332.92 19.04 180.0
-10 7 3 2899.66 362.25 56.24 180.0
-9 7 3 778.90 285.64 18.60 180.0
-8 7 3 6879.45 267.55 84.66 0.0
-7 7 3 3440.25 195.99 56.76 0.0
-6 7 3 3661.02 167.37 61.96 180.0
-5 7 3 3215.90 147.17 55.69 180.0
-4 7 3 203.66 146.59 13.05 0.0
-3 7 3 1381.17 174.25 36.67 0.0
-2 7 3 0.00 65.63 0.39 0.0
-1 7 3 376.93 158.92 20.19 0.0
0 7 3 0.00 60.60 6.61 180.0
1 7 3 354.68 133.72 17.25 180.0
2 7 3 2793.58 114.12 53.64 0.0
3 7 3 250.72 155.91 11.76 0.0
4 7 3 6234.60 180.00 78.12 180.0
5 7 3 3668.61 216.91 59.52 180.0
6 7 3 5298.39 232.10 69.59 0.0
7 7 3 5619.84 301.44 72.14 0.0
8 7 3 1037.37 379.76 34.52 180.0
-9 8 3 1714.80 329.17 34.84 180.0
-8 8 3 1468.00 262.44 39.88 0.0
-7 8 3 5232.70 225.33 72.05 0.0
-6 8 3 11407.40 253.37 105.76 180.0
-5 8 3 9847.38 288.62 99.95 180.0
-4 8 3 20254.65 265.07 142.66 0.0
-3 8 3 18563.13 293.10 135.12 0.0
-2 8 3 34019.98 349.76 181.87 180.0
-1 8 3 15834.82 411.25 126.35 180.0
0 8 3 23138.57 389.01 151.55 0.0
1 8 3 11473.34 197.85 107.09 0.0
2 8 3 27240.96 378.21 165.17 180.0
3 8 3 9659.46 198.24 99.98 180.0
4 8 3 13448.83 232.27 117.27 0.0
5 8 3 3557.35 221.96 58.76 0.0
6 8 3 6127.03 475.71 77.17 180.0
7 8 3 0.00 241.11 4.41 180.0
-8 9 3 2825.80 285.27 50.78 180.0
-7 9 3 664.40 199.47 32.89 0.0
-6 9 3 14883.69 349.79 122.71 0.0
-5 9 3 14598.54 313.92 122.55 180.0
-4 9 3 27560.06 621.84 164.57 180.0
-3 9 3 11611.17 275.15 108.05 0.0
-2 9 3 11493.77 263.33 107.79 0.0
-1 9 3 14219.46 285.62 120.44 180.0
0 9 3 1100.03 211.51 29.65 180.0
1 9 3 22569.12 477.54 148.92 0.0
2 9 3 2306.60 275.66 47.83 0.0
3 9 3 26354.07 294.85 162.06 180.0
4 9 3 2226.40 208.99 47.88 180.0
5 9 3 12281.06 534.45 110.44 0.0
6 9 3 0.00 239.93 7.30 0.0
-7 10 3 6570.36 277.08 83.20 180.0
-6 10 3 577.99 293.49 19.65 0.0
-5 10 3 17955.73 374.34 134.84 0.0
-4 10 3 275.08 182.74 22.99 180.0
-3 10 3 13527.20 309.93 115.38 180.0
-2 10 3 62.27 133.96 14.15 180.0
-1 10 3 11.34 93.96 5.32 180.0
0 10 3 784.33 268.18 25.80 180.0
1 10 3 5647.26 263.92 76.17 0.0
2 10 3 20096.29 395.33 138.52 0.0
3 10 3 2140.73 317.62 46.69 180.0
4 10 3 16278.16 402.88 130.29 180.0
5 10 3 392.34 273.92 21.15 0.0
-6 11 3 2582.36 461.08 52.86 180.0
-5 11 3 16478.83 508.63 132.58 0.0
-4 11 3 13959.02 403.57 117.95 0.0
-3 11 3 4911.74 333.56 68.96 180.0
-2 11 3 11145.26 369.68 105.41 180.0
-1 11 3 2456.13 311.35 53.00 0.0
0 11 3 779.01 373.32 36.35 0.0
1 11 3 16110.88 836.43 122.57 180.0
2 11 3 1583.60 438.23 42.54 180.0
3 11 3 18093.73 523.21 137.48 0.0
4 11 3 6160.35 1227.45 77.68 0.0
-4 12 3 406.93 391.26 35.41 0.0
-3 12 3 4059.24 381.83 62.76 0.0
-2 12 3 780.56 371.96 23.11 0.0
-1 12 3 490.36 401.46 10.72 0.0
0 12 3 326.14 668.89 1.27 180.0
1 12 3 1647.85 667.09 31.33 180.0
2 12 3 2864.18 692.15 53.20 180.0
-11 0 4 513.06 336.86 22.65 180.0
-10 0 4 750.78 316.03 28.24 0.0
-9 0 4 1101.63 281.02 43.48 180.0
-8 0 4 18360.42 527.13 140.09 180.0
-7 0 4 43.99 76.30 10.63 0.0
-6 0 4 224637.64 1032.49 465.03 0.0
-5 0 4 4.87 201.42 1.01 0.0
-4 0 4 119696.42 635.55 344.60 180.0
-3 0 4 1895.35 205.55 39.94 0.0
-2 0 4 59044.17 1843.77 244.24 0.0
-1 0 4 53567.70 616.29 221.73 180.0
0 0 4 202323.38 2105.33 436.87 180.0
1 0 4 24724.87 545.15 159.76 0.0
2 0 4 233150.08 1564.43 471.09 0.0
3 0 4 109.24 218.42 8.51 180.0
4 0 4 59292.82 713.09 238.18 180.0
5 0 4 886.75 188.29 30.66 180.0
6 0 4 553.86 288.74 27.29 0.0
7 0 4 1951.05 328.86 51.94 180.0
8 0 4 0.00 271.34 4.19 180.0
9 0 4 3408.42 490.01 60.02 0.0
-11 1 4 299.75 240.55 18.81 180.0
-10 1 4 3584.41 237.57 56.66 180.0
-9 1 4 980.92 215.99 33.53 0.0
-8 1 4 842.05 197.55 29.30 0.0
-7 1 4 29726.45 281.91 171.83 180.0
-6 1 4 16145.83 539.79 126.08 180.0
-5 1 4 65970.84 554.67 254.09 0.0
-4 1 4 10034.86 158.98 102.73 0.0
-3 1 4 453.28 128.39 17.75 0.0
-2 1 4 6462.51 116.83 79.52 180.0
-1 1 4 26.08 84.61 5.14 180.0
0 1 4 92261.98 388.79 300.40 180.0
1 1 4 45611.31 618.66 217.64 180.0
2 1 4 22333.02 357.21 147.25 0.0
3 1 4 32599.47 579.62 179.42 0.0
4 1 4 3649.30 124.44 60.79 180.0
5 1 4 259.56 141.38 11.59 180.0
6 1 4 6568.21 213.59 84.48 0.0
7 1 4 1676.90 232.30 41.87 180.0
8 1 4 15088.13 482.39 119.45 180.0
9 1 4 228.73 355.04 6.45 180.0
-11 2 4 3682.70 338.48 55.61 0.0
-10 2 4 306.24 273.02 5.86 180.0
-9 2 4 487.05 245.12 27.84 180.0
-8 2 4 1450.98 193.85 40.52 0.0
-7 2 4 1421.76 157.25 38.20 0.0
-6 2 4 15141.70 375.58 122.49 180.0
-5 2 4 14599.11 223.90 124.34 180.0
-4 2 4 16.92 113.07 3.16 0.0
-3 2 4 15175.84 208.31 118.89 0.0
-2 2 4 9595.10 122.04 92.65 0.0
-1 2 4 14279.62 200.58 115.85 0.0
0 2 4 131.43 120.80 10.01 0.0
1 2 4 31668.09 329.57 177.04 180.0
2 2 4 8104.74 370.54 92.62 180.0
3 2 4 3861.17 179.80 60.25 0.0
4 2 4 1293.01 129.72 37.80 0.0
5 2 4 1011.93 155.72 34.05 180.0
6 2 4 1833.68 210.69 39.94 0.0
7 2 4 7129.04 258.75 86.30 0.0
8 2 4 1392.96 297.10 19.44 180.0
9 2 4 5626.47 362.67 74.02 180.0
-11 3 4 56.16 324.88 13.45 180.0
-10 3 4 1872.64 280.85 44.24 180.0
-9 3 4 168.06 220.22 10.35 180.0
-8 3 4 9051.01 299.58 94.54 0.0
-7 3 4 4538.35 160.50 65.74 0.0
-6 3 4 2833.75 128.85 56.42 180.0
-5 3 4 11671.78 234.37 112.68 180.0
-4 3 4 1577.40 125.75 38.89 0.0
-3 3 4 9586.11 169.46 97.01 0.0
-2 3 4 3691.67 167.18 58.39 180.0
-1 3 4 14725.27 301.19 117.78 180.0
0 3 4 2083.07 132.85 46.53 0.0
1 3 4 34358.53 258.48 188.42 0.0
2 3 4 1864.81 127.84 46.58 0.0
3 3 4 15912.00 379.50 124.46 180.0
4 3 4 8646.75 159.59 91.11 180.0
5 3 4 2606.38 177.14 52.46 0.0
6 3 4 3926.42 230.29 67.52 0.0
7 3 4 692.76 270.31 4.35 180.0
8 3 4 870.99 290.84 28.90 180.0
9 3 4 744.85 434.76 10.09 0.0
-11 4 4 412.13 292.06 13.41 0.0
-10 4 4 634.67 281.09 29.41 180.0
-9 4 4 21.65 152.99 10.61 180.0
-8 4 4 4357.16 236.82 65.84 0.0
-7 4 4 48.16 147.13 3.89 0.0
-6 4 4 15864.50 226.59 126.45 180.0
-5 4 4 267.91 122.93 17.09 0.0
-4 4 4 19488.97 208.05 143.45 0.0
-3 4 4 2652.57 159.07 47.65 180.0
-2 4 4 33407.02 519.04 179.02 180.0
-1 4 4 4803.05 177.97 68.72 0.0
0 4 4 29228.41 358.07 173.49 0.0
1 4 4 3475.18 133.55 58.50 180.0
2 4 4 9121.38 164.75 99.97 180.0
3 4 4 143.70 121.97 11.91 0.0
4 4 4 7789.01 172.32 86.97 0.0
5 4 4 1324.85 182.16 33.04 180.0
6 4 4 1299.59 237.22 36.22 180.0
7 4 4 568.36 285.37 30.16 0.0
8 4 4 354.55 194.00 12.78 0.0
-11 5 4 920.13 326.44 22.31 0.0
-10 5 4 308.66 293.43 16.19 0.0
-9 5 4 3898.48 256.90 61.49 180.0
-8 5 4 84.81 193.40 4.07 0.0
-7 5 4 26794.27 264.97 163.70 0.0
-6 5 4 0.00 84.71 0.10 180.0
-5 5 4 56450.62 291.98 241.05 180.0
-4 5 4 67.97 65.85 3.18 180.0
-3 5 4 41434.42 422.12 206.26 0.0
-2 5 4 2332.11 167.45 47.18 180.0
-1 5 4 43650.59 522.93 210.51 180.0
0 5 4 24365.78 203.14 154.06 0.0
1 5 4 62691.93 506.11 254.02 0.0
2 5 4 4812.00 140.51 70.67 180.0
3 5 4 42062.34 297.18 207.09 180.0
4 5 4 944.44 160.48 26.62 0.0
5 5 4 6495.02 178.69 79.96 0.0
6 5 4 2539.88 209.86 50.46 180.0
7 5 4 637.10 301.46 9.00 180.0
8 5 4 2140.91 317.64 45.24 0.0
-10 6 4 1012.05 309.64 30.17 0.0
-9 6 4 6122.66 302.26 74.29 0.0
-8 6 4 5075.27 230.61 71.43 180.0
-7 6 4 6491.97 189.66 81.09 180.0
-6 6 4 24024.97 234.27 156.84 0.0
-5 6 4 23342.44 352.08 153.60 0.0
-4 6 4 5040.91 158.30 71.63 180.0
-3 6 4 7069.97 187.85 88.92 180.0
-2 6 4 2208.38 154.89 45.81 180.0
-1 6 4 7295.80 190.32 89.57 180.0
0 6 4 3260.03 131.63 58.27 180.0
1 6 4 35207.23 297.44 188.49 0.0
2 6 4 13437.62 290.63 114.11 0.0
3 6 4 14488.97 156.29 119.61 180.0
4 6 4 3904.15 166.93 62.99 180.0
5 6 4 13441.28 240.08 112.71 0.0
6 6 4 1749.57 225.38 41.51 180.0
7 6 4 16336.00 546.05 129.16 180.0
8 6 4 0.00 142.89 13.11 0.0
-10 7 4 489.79 253.49 16.61 180.0
-9 7 4 2583.17 269.44 52.26 0.0
-8 7 4 584.13 233.93 20.43 180.0
-7 7 4 28178.04 443.54 167.40 180.0
-6 7 4 850.96 167.57 28.35 180.0
-5 7 4 47287.99 586.39 219.24 0.0
-4 7 4 3923.62 165.93 63.56 0.0
-3 7 4 12780.75 237.56 114.41 180.0
-2 7 4 476.90 174.62 19.99 0.0
-1 7 4 17379.10 398.31 132.39 0.0
0 7 4 30912.13 282.16 176.50 180.0
1 7 4 58410.28 441.03 242.85 180.0
2 7 4 5631.28 199.09 72.85 0.0
3 7 4 37294.25 362.27 193.43 0.0
4 7 4 69.87 209.74 8.14 0.0
5 7 4 3723.66 327.23 58.34 180.0
6 7 4 1110.63 259.94 37.09 0.0
7 7 4 127.23 400.53 6.42 180.0
-9 8 4 955.36 337.92 39.47 0.0
-8 8 4 4088.63 285.32 64.08 0.0
-7 8 4 2078.54 216.11 48.16 180.0
-6 8 4 31465.15 622.77 178.55 180.0
-5 8 4 792.73 197.56 27.86 180.0
-4 8 4 15190.78 293.72 123.84 0.0
-3 8 4 1914.82 216.56 43.57 0.0
-2 8 4 3792.01 206.36 60.55 180.0
-1 8 4 6802.04 220.01 81.33 0.0
0 8 4 26323.08 494.15 164.47 0.0
1 8 4 11650.36 191.04 108.38 180.0
2 8 4 43056.66 485.51 207.48 180.0
3 8 4 770.33 220.08 25.14 180.0
4 8 4 13637.81 328.68 116.25 0.0
5 8 4 2558.15 238.01 49.99 0.0
6 8 4 67.68 258.29 1.57 180.0
7 8 4 307.18 346.47 17.23 0.0
-8 9 4 40.96 276.08 12.82 180.0
-7 9 4 336.26 238.90 2.70 0.0
-6 9 4 4918.49 248.85 73.31 0.0
-5 9 4 107.90 96.69 15.56 0.0
-4 9 4 9667.91 275.29 96.91 180.0
-3 9 4 28692.17 666.64 167.21 180.0
-2 9 4 2671.15 216.87 48.70 0.0
-1 9 4 25257.34 451.24 158.68 0.0
0 9 4 6325.50 259.10 81.02 0.0
1 9 4 1820.40 254.78 42.10 180.0
2 9 4 1728.87 203.64 42.24 180.0
3 9 4 87.33 313.33 7.57 0.0
4 9 4 177.19 150.69 5.39 0.0
5 9 4 3490.99 311.91 58.10 180.0
6 9 4 493.63 376.53 18.53 180.0
-7 10 4 785.12 297.95 25.31 0.0
-6 10 4 78.47 262.95 3.93 0.0
-5 10 4 0.09 246.81 0.01 180.0
-4 10 4 2116.56 266.64 48.36 0.0
-3 10 4 388.49 304.99 10.71 180.0
-2 10 4 11812.41 293.49 107.31 180.0
-1 10 4 348.52 237.12 19.75 180.0
0 10 4 3136.04 282.75 60.06 0.0
1 10 4 70.85 122.78 10.88 180.0
2 10 4 355.60 316.74 18.47 0.0
3 10 4 3246.27 403.79 58.33 0.0
4 10 4 504.88 374.51 10.43 0.0
5 10 4 5740.91 362.83 70.01 180.0
-6 11 4 2430.78 389.62 46.86 0.0
-5 11 4 2258.22 320.50 44.82 180.0
-4 11 4 494.42 302.14 17.35 180.0
-3 11 4 4047.87 297.07 62.28 0.0
-2 11 4 28.46 285.15 3.21 180.0
-1 11 4 3913.12 273.09 61.37 180.0
0 11 4 832.17 314.00 28.60 0.0
1 11 4 966.68 314.88 30.69 0.0
2 11 4 6098.71 417.24 73.80 180.0
3 11 4 1.58 323.82 7.12 180.0
4 11 4 8690.79 1108.71 91.04 0.0
-4 12 4 27469.03 528.21 164.05 180.0
-3 12 4 981.71 392.55 36.31 0.0
-2 12 4 29957.65 524.67 172.64 0.0
-1 12 4 1239.10 399.19 41.20 180.0
0 12 4 35008.19 770.51 189.05 180.0
1 12 4 2208.40 677.84 49.01 0.0
2 12 4 23403.98 810.50 153.48 0.0
-12 1 5 814.04 282.31 4.57 0.0
-11 1 5 0.00 208.56 0.93 180.0
-10 1 5 2294.29 215.35 45.51 180.0
-9 1 5 37.94 170.35 5.72 180.0
-8 1 5 10858.86 198.96 104.09 0.0
-7 1 5 3895.35 140.20 62.48 0.0
-6 1 5 10936.64 185.47 104.27 180.0
-5 1 5 6924.61 126.17 82.34 180.0
-4 1 5 6687.27 154.23 82.08 0.0
-3 1 5 6851.68 139.40 81.40 0.0
-2 1 5 51247.45 331.55 226.33 180.0
-1 1 5 9000.54 157.35 94.28 180.0
0 1 5 84851.48 329.68 289.48 0.0
1 1 5 23031.05 411.71 151.96 0.0
2 1 5 14382.34 198.12 119.95 180.0
3 1 5 16042.78 281.30 129.21 180.0
4 1 5 460.53 142.47 20.24 0.0
5 1 5 1132.94 165.08 31.19 0.0
6 1 5 1643.65 224.43 38.43 180.0
7 1 5 256.26 202.73 6.96 0.0
8 1 5 1003.93 263.13 29.74 0.0
9 1 5 451.04 374.67 13.42 0.0
-11 2 5 714.50 311.32 7.07 180.0
-10 2 5 6192.26 261.32 81.04 0.0
-9 2 5 20.56 113.09 6.23 180.0
-8 2 5 22293.87 329.36 150.81 180.0
-7 2 5 148.23 90.03 15.90 0.0
-6 2 5 29712.88 451.92 172.48 0.0
-5 2 5 3796.04 118.96 62.21 0.0
-4 2 5 2640.63 124.86 50.87 180.0
-3 2 5 795.49 129.37 26.30 180.0
-2 2 5 6601.22 155.14 78.42 180.0
-1 2 5 30482.57 305.43 174.90 180.0
0 2 5 207.90 103.70 9.94 180.0
1 2 5 38839.20 375.30 196.76 0.0
2 2 5 98.40 112.25 4.63 0.0
3 2 5 1459.42 139.49 37.39 180.0
4 2 5 6347.10 207.10 80.64 0.0
5 2 5 7254.63 191.11 85.35 0.0
6 2 5 16826.60 334.11 128.91 180.0
7 2 5 11652.25 310.15 106.13 180.0
8 2 5 5174.19 384.58 67.51 0.0
-11 3 5 2177.62 286.84 46.01 180.0
-10 3 5 770.40 289.08 32.20 0.0
-9 3 5 7513.80 245.19 84.54 0.0
-8 3 5 8758.72 224.85 93.68 180.0
-7 3 5 44138.19 478.73 210.72 180.0
-6 3 5 3393.98 121.02 59.03 0.0
-5 3 5 29418.54 351.07 175.67 0.0
-4 3 5 784.77 145.49 26.31 180.0
-3 3 5 162.06 83.84 11.77 0.0
-2 3 5 27442.85 362.76 169.44 0.0
-1 3 5 2714.76 134.68 51.85 0.0
0 3 5 139777.97 823.51 368.42 180.0
1 3 5 22549.26 208.06 152.15 180.0
2 3 5 33042.33 643.41 182.71 0.0
3 3 5 6101.51 292.46 79.83 0.0
4 3 5 2233.40 189.86 46.29 180.0
5 3 5 8228.92 288.15 90.69 0.0
6 3 5 7107.79 372.98 86.24 0.0
7 3 5 7266.74 296.82 83.63 180.0
8 3 5 9938.12 332.63 102.78 180.0
-11 4 5 445.14 313.27 26.06 180.0
-10 4 5 775.74 278.05 25.76 180.0
-9 4 5 11777.14 274.66 108.42 0.0
-8 4 5 8375.06 200.52 89.16 0.0
-7 4 5 22404.58 239.96 150.16 180.0
-6 4 5 40968.18 376.44 204.12 180.0
-5 4 5 12438.11 156.21 115.13 0.0
-4 4 5 10437.40 252.49 103.40 0.0
-3 4 5 31469.68 313.70 180.62 180.0
-2 4 5 0.00 111.14 12.15 180.0
-1 4 5 131999.13 562.22 364.23 0.0
0 4 5 42315.42 529.61 207.39 0.0
1 4 5 105976.36 1123.74 331.64 180.0
2 4 5 62013.14 867.68 251.57 180.0
3 4 5 3973.84 191.03 59.76 0.0
4 4 5 4318.12 178.96 65.55 0.0
5 4 5 1801.08 187.06 45.24 180.0
6 4 5 3067.10 265.25 54.84 0.0
7 4 5 3421.25 304.84 58.74 0.0
8 4 5 58.37 328.20 6.62 180.0
-11 5 5 1686.52 322.80 41.11 0.0
-10 5 5 0.01 258.47 0.00 180.0
-9 5 5 4518.10 252.27 71.20 180.0
-8 5 5 491.00 189.93 18.50 0.0
-7 5 5 18690.65 330.35 138.82 0.0
-6 5 5 3434.19 153.49 59.03 0.0
-5 5 5 10828.63 236.36 106.45 180.0
-4 5 5 4572.06 145.40 69.70 180.0
-3 5 5 9218.30 256.45 94.66 180.0
-2 5 5 333.38 112.67 21.95 180.0
-1 5 5 9229.91 201.94 93.32 0.0
0 5 5 22497.26 235.67 150.60 0.0
1 5 5 303.48 106.84 17.40 0.0
2 5 5 1193.05 122.25 33.98 180.0
3 5 5 285.62 188.71 3.13 180.0
4 5 5 107.14 142.95 5.26 0.0
5 5 5 16147.92 224.87 127.07 180.0
6 5 5 2493.45 232.17 45.98 180.0
7 5 5 8924.21 350.57 94.84 0.0
8 5 5 5682.12 335.38 77.01 0.0
-10 6 5 421.26 293.96 1.89 180.0
-9 6 5 144.00 188.79 15.63 180.0
-8 6 5 379.50 167.84 23.73 180.0
-7 6 5 221.81 159.57 10.51 0.0
-6 6 5 3213.21 168.96 59.36 0.0
-5 6 5 4453.76 151.19 69.40 0.0
-4 6 5 648.91 155.62 24.47 0.0
-3 6 5 932.69 176.51 29.59 180.0
-2 6 5 11395.35 213.93 106.11 180.0
-1 6 5 2072.68 135.43 46.56 180.0
0 6 5 0.00 125.08 2.64 0.0
1 6 5 5483.29 132.54 73.60 0.0
2 6 5 2611.46 131.56 53.36 0.0
3 6 5 1659.02 167.98 42.91 0.0
4 6 5 588.06 182.62 19.54 0.0
5 6 5 896.40 207.25 23.86 180.0
6 6 5 4345.13 280.58 64.29 180.0
7 6 5 594.22 350.06 11.42 180.0
-10 7 5 1045.13 367.76 20.68 0.0
-9 7 5 3410.45 298.44 58.21 180.0
-8 7 5 1964.01 233.36 38.28 180.0
-7 7 5 2483.95 199.26 49.98 0.0
-6 7 5 1024.65 196.55 29.56 0.0
-5 7 5 1746.74 179.33 41.59 180.0
-4 7 5 9.47 162.94 5.27 180.0
-3 7 5 670.06 187.33 30.98 0.0
-2 7 5 784.90 176.49 27.74 0.0
-1 7 5 0.00 131.93 3.21 0.0
0 7 5 564.00 134.72 23.70 180.0
1 7 5 9082.02 163.05 95.80 180.0
2 7 5 1184.87 148.38 35.65 180.0
3 7 5 6554.73 220.66 80.93 0.0
4 7 5 6000.91 300.13 75.24 0.0
5 7 5 2332.24 281.56 51.23 180.0
6 7 5 4147.07 338.87 65.45 180.0
7 7 5 1537.10 358.48 35.47 0.0
-9 8 5 2451.11 321.16 47.70 180.0
-8 8 5 3835.14 255.44 57.73 180.0
-7 8 5 7521.16 313.04 86.31 0.0
-6 8 5 9031.83 289.07 96.29 0.0
-5 8 5 23905.48 295.58 154.78 180.0
-4 8 5 6104.97 280.26 78.35 180.0
-3 8 5 18254.97 464.41 136.26 0.0
-2 8 5 10688.23 250.41 104.16 0.0
-1 8 5 39916.57 759.49 199.98 180.0
0 8 5 13430.76 239.73 116.45 180.0
1 8 5 29595.06 339.42 170.64 0.0
2 8 5 6880.07 209.40 81.93 0.0
3 8 5 13819.21 354.92 116.52 180.0
4 8 5 1004.65 288.18 31.09 180.0
5 8 5 5684.67 301.32 74.91 0.0
6 8 5 84.66 396.89 1.19 0.0
-8 9 5 2750.01 298.47 55.02 180.0
-7 9 5 15634.24 363.67 127.62 180.0
-6 9 5 6769.83 261.84 85.69 0.0
-5 9 5 9849.80 324.61 98.94 0.0
-4 9 5 10580.36 284.58 101.83 180.0
-3 9 5 869.19 235.38 29.30 180.0
-2 9 5 16531.24 457.12 126.98 0.0
-1 9 5 5872.65 232.51 78.16 0.0
0 9 5 40195.20 397.43 199.62 180.0
1 9 5 4188.81 254.27 63.69 180.0
2 9 5 17337.17 360.01 130.77 0.0
3 9 5 854.95 310.89 34.40 0.0
4 9 5 6118.43 327.20 73.91 180.0
5 9 5 1252.06 326.45 37.40 0.0
-7 10 5 123.79 281.50 11.34 180.0
-6 10 5 17775.01 547.01 132.68 180.0
-5 10 5 338.75 240.80 17.75 180.0
-4 10 5 880.54 272.46 34.14 0.0
-3 10 5 217.62 292.92 17.33 0.0
-2 10 5 1050.82 247.45 31.41 0.0
-1 10 5 13909.20 503.99 120.50 0.0
0 10 5 338.95 279.64 10.87 180.0
1 10 5 15445.24 361.51 124.20 180.0
2 10 5 48.86 298.93 8.05 0.0
3 10 5 1585.43 351.34 42.19 0.0
4 10 5 4298.65 434.41 68.14 180.0
-6 11 5 3414.12 382.00 58.38 180.0
-5 11 5 5120.49 330.43 73.52 180.0
-4 11 5 2275.71 309.59 46.22 0.0
-3 11 5 172.97 163.02 18.05 0.0
-2 11 5 16431.91 356.74 127.19 180.0
-1 11 5 2047.51 270.08 46.93 180.0
0 11 5 34980.29 1256.41 189.92 0.0
1 11 5 10619.68 373.43 100.69 0.0
2 11 5 5393.59 447.20 76.51 180.0
3 11 5 5546.34 584.34 75.23 180.0
-4 12 5 16.87 229.27 10.33 0.0
-3 12 5 0.00 345.76 0.61 0.0
-2 12 5 1625.29 388.08 41.44 180.0
-1 12 5 4791.00 555.73 67.17 180.0
0 12 5 998.78 413.36 27.87 180.0
1 12 5 3382.72 1479.74 54.43 0.0
-12 0 6 159.61 421.35 3.40 180.0
-11 0 6 4543.29 373.88 69.09 180.0
-10 0 6 70.85 339.74 5.57 180.0
-9 0 6 35223.41 518.04 189.38 0.0
-8 0 6 81.72 169.84 11.70 0.0
-7 0 6 55022.09 658.70 230.57 180.0
-6 0 6 3433.94 278.86 59.45 0.0
-5 0 6 38580.29 486.36 194.26 0.0
-4 0 6 35385.98 467.80 184.73 180.0
-3 0 6 106599.68 1953.33 327.58 180.0
-2 0 6 24394.41 226.74 158.37 0.0
-1 0 6 314288.00 2214.11 539.28 0.0
0 0 6 11315.44 258.75 102.40 180.0
1 0 6 139199.02 1588.02 365.39 180.0
2 0 6 1913.91 215.56 42.94 180.0
3 0 6 4567.28 172.00 66.81 0.0
4 0 6 5539.38 222.22 78.24 180.0
5 0 6 3172.53 249.74 60.14 180.0
6 0 6 14452.59 656.49 117.36 0.0
7 0 6 4986.12 377.27 68.80 0.0
8 0 6 247.93 391.43 15.89 180.0
-12 1 6 1176.40 286.14 36.30 0.0
-11 1 6 1137.77 261.36 32.53 0.0
-10 1 6 8235.43 334.74 95.44 180.0
-9 1 6 8995.06 202.41 95.94 180.0
-8 1 6 20388.28 331.85 142.09 0.0
-7 1 6 9726.62 164.17 97.84 0.0
-6 1 6 3564.18 164.34 61.14 180.0
-5 1 6 3030.67 147.15 57.66 180.0
-4 1 6 337.02 140.31 16.58 0.0
-3 1 6 23389.65 332.82 152.55 180.0
-2 1 6 41039.60 426.36 205.17 180.0
-1 1 6 12121.45 169.68 107.60 0.0
0 1 6 62683.07 456.32 247.42 0.0
1 1 6 2819.67 151.00 50.25 180.0
2 1 6 390.81 141.39 17.62 0.0
3 1 6 4743.28 168.32 70.61 0.0
4 1 6 3438.87 145.50 61.26 180.0
5 1 6 37737.99 735.55 193.69 180.0
6 1 6 329.10 217.88 17.35 180.0
7 1 6 13927.68 368.05 119.21 0.0
8 1 6 1910.75 285.65 43.40 0.0
-12 2 6 410.44 282.18 22.18 180.0
-11 2 6 1961.57 263.76 40.80 0.0
-10 2 6 974.18 239.74 35.04 0.0
-9 2 6 4087.37 203.66 61.37 180.0
-8 2 6 8070.74 216.83 93.73 180.0
-7 2 6 1703.95 150.36 40.07 0.0
-6 2 6 8328.75 164.85 89.66 0.0
-5 2 6 1139.62 152.56 31.74 0.0
-4 2 6 781.68 130.34 29.65 0.0
-3 2 6 103.81 109.00 10.16 0.0
-2 2 6 10096.02 183.44 98.77 180.0
-1 2 6 12055.54 123.52 108.57 180.0
0 2 6 3024.26 109.61 54.35 0.0
1 2 6 1901.44 190.34 43.08 0.0
2 2 6 0.14 114.14 1.94 0.0
3 2 6 6984.38 180.24 84.18 0.0
4 2 6 12619.03 305.78 113.14 0.0
5 2 6 1299.07 194.10 30.15 180.0
6 2 6 16070.93 279.72 125.86 180.0
7 2 6 1944.11 300.05 26.88 180.0
8 2 6 2181.70 323.99 48.07 0.0
-11 3 6 2207.43 268.90 45.70 0.0
-10 3 6 835.39 239.71 11.30 0.0
-9 3 6 1763.75 227.84 44.33 180.0
-8 3 6 1409.97 186.02 36.09 180.0
-7 3 6 3310.44 153.63 59.68 0.0
-6 3 6 2752.59 179.21 52.27 0.0
-5 3 6 6215.73 147.68 78.91 180.0
-4 3 6 5950.53 111.71 77.05 180.0
-3 3 6 6670.39 101.12 84.52 0.0
-2 3 6 26004.29 331.65 160.68 0.0
-1 3 6 1035.16 135.77 25.35 180.0
0 3 6 29991.39 385.03 173.41 180.0
1 3 6 4212.19 157.82 62.06 180.0
2 3 6 9401.13 221.64 99.69 0.0
3 3 6 5696.72 180.25 72.67 0.0
4 3 6 1333.46 196.74 32.71 180.0
5 3 6 964.54 206.50 33.32 180.0
6 3 6 2040.33 329.71 40.40 0.0
7 3 6 514.62 306.16 19.45 0.0
8 3 6 1319.72 332.48 22.11 180.0
-11 4 6 411.68 308.35 29.36 0.0
-10 4 6 24.01 194.89 3.98 0.0
-9 4 6 3703.78 297.89 61.15 180.0
-8 4 6 31.39 173.03 6.99 0.0
-7 4 6 8303.95 253.20 91.75 0.0
-6 4 6 1129.58 155.95 33.61 180.0
-5 4 6 18556.30 174.95 137.27 180.0
-4 4 6 3715.56 168.08 60.57 0.0
-3 4 6 19271.59 449.57 141.81 0.0
-2 4 6 4367.56 156.64 64.51 180.0
-1 4 6 14503.31 195.04 123.71 180.0
0 4 6 1821.10 153.52 42.18 0.0
1 4 6 14513.76 292.46 120.39 0.0
2 4 6 2413.06 184.29 45.05 180.0
3 4 6 5176.65 205.74 74.62 180.0
4 4 6 1614.54 187.75 37.65 0.0
5 4 6 1526.90 213.94 40.00 0.0
6 4 6 569.02 272.05 32.66 180.0
7 4 6 142.25 291.40 7.35 180.0
-11 5 6 140.43 247.26 7.36 180.0
-10 5 6 6034.01 286.67 78.93 0.0
-9 5 6 111.86 215.34 9.29 0.0
-8 5 6 15992.85 324.59 125.48 180.0
-7 5 6 203.64 157.79 8.92 180.0
-6 5 6 25896.68 269.72 164.52 0.0
-5 5 6 3463.76 139.66 61.41 180.0
-4 5 6 23848.60 219.08 160.44 180.0
-3 5 6 16637.68 301.09 124.23 0.0
-2 5 6 66499.94 574.73 259.40 0.0
-1 5 6 8010.41 204.30 91.24 180.0
0 5 6 73535.31 867.69 270.21 180.0
1 5 6 3251.88 166.84 54.94 0.0
2 5 6 14061.65 264.80 118.88 0.0
3 5 6 3412.06 211.98 59.68 180.0
4 5 6 2279.58 185.61 46.26 180.0
5 5 6 6099.86 217.11 80.87 0.0
6 5 6 1737.19 270.42 41.58 0.0
7 5 6 2128.36 347.47 51.27 180.0
-10 6 6 3863.85 327.44 61.78 180.0
-9 6 6 8967.66 327.56 94.48 0.0
-8 6 6 18556.06 421.44 134.42 0.0
-7 6 6 7398.57 214.51 88.61 180.0
-6 6 6 9434.61 294.81 98.00 180.0
-5 6 6 133.48 154.62 13.79 0.0
-4 6 6 0.00 59.01 5.96 180.0
-3 6 6 2090.36 173.10 47.86 180.0
-2 6 6 6849.52 234.37 82.87 0.0
-1 6 6 20980.85 273.06 143.80 0.0
0 6 6 8356.54 271.16 89.02 180.0
1 6 6 4283.48 174.27 66.35 180.0
2 6 6 8093.61 189.72 90.05 0.0
3 6 6 6642.23 234.71 84.12 180.0
4 6 6 26244.83 628.93 159.26 180.0
5 6 6 509.34 273.89 24.14 0.0
6 6 6 27198.37 579.59 163.11 0.0
7 6 6 1102.59 366.52 34.30 0.0
-10 7 6 6848.94 360.86 83.62 180.0
-9 7 6 488.31 299.15 26.00 180.0
-8 7 6 14161.22 331.36 116.45 0.0
-7 7 6 1758.54 213.64 42.01 0.0
-6 7 6 12450.69 262.60 113.54 180.0
-5 7 6 434.39 181.67 22.93 0.0
-4 7 6 10339.66 254.88 105.16 0.0
-3 7 6 16064.22 314.76 123.55 180.0
-2 7 6 55990.70 722.65 235.12 180.0
-1 7 6 8352.80 183.23 89.15 0.0
0 7 6 61392.56 532.23 248.08 0.0
1 7 6 1.44 194.86 0.74 0.0
2 7 6 7381.23 295.05 82.99 180.0
3 7 6 903.72 241.87 29.82 0.0
4 7 6 191.38 312.13 9.03 0.0
5 7 6 10298.82 316.58 104.68 180.0
6 7 6 1851.97 361.47 46.04 180.0
-9 8 6 5573.16 346.17 79.12 180.0
-8 8 6 310.21 264.15 13.56 180.0
-7 8 6 5996.94 236.57 76.75 0.0
-6 8 6 97.50 191.33 6.49 0.0
-5 8 6 2462.20 230.92 51.42 180.0
-4 8 6 5261.17 233.86 72.74 0.0
-3 8 6 20818.93 315.63 143.89 0.0
-2 8 6 13327.11 290.71 114.47 180.0
-1 8 6 53862.17 628.82 232.29 180.0
0 8 6 3.75 148.95 1.10 0.0
1 8 6 25645.17 481.29 160.68 0.0
2 8 6 3915.51 187.97 62.76 0.0
3 8 6 234.66 219.93 10.64 180.0
4 8 6 808.53 338.57 31.81 0.0
5 8 6 629.28 318.94 21.07 0.0
6 8 6 3942.84 376.48 68.14 180.0
-8 9 6 27.21 129.38 0.78 0.0
-7 9 6 5493.08 259.10 73.50 180.0
-6 9 6 8856.38 363.18 93.80 180.0
-5 9 6 4437.09 261.66 67.80 0.0
-4 9 6 14314.51 358.43 117.66 0.0
-3 9 6 585.01 239.55 20.06 0.0
-2 9 6 2535.11 237.36 50.78 180.0
-1 9 6 179.67 203.80 7.68 180.0
0 9 6 419.19 236.46 14.72 0.0
1 9 6 686.79 220.83 28.96 180.0
2 9 6 8755.22 411.42 95.86 180.0
3 9 6 118.73 324.82 3.18 180.0
4 9 6 8855.96 382.19 94.34 0.0
5 9 6 6666.96 350.29 84.26 0.0
-7 10 6 1321.34 344.75 37.36 0.0
-6 10 6 365.63 350.57 11.53 0.0
-5 10 6 7668.57 305.29 86.51 180.0
-4 10 6 435.90 269.80 23.83 180.0
-3 10 6 3518.95 261.53 59.57 0.0
-2 10 6 68.85 260.52 10.55 0.0
-1 10 6 1.02 91.54 1.07 0.0
0 10 6 3296.85 297.55 52.76 0.0
1 10 6 3.69 263.65 1.31 0.0
2 10 6 6536.26 342.45 79.36 180.0
3 10 6 2099.54 364.86 45.82 180.0
4 10 6 1494.14 447.97 38.99 0.0
-6 11 6 5047.24 389.81 69.29 0.0
-5 11 6 376.06 261.50 21.78 0.0
-4 11 6 2831.72 320.27 55.42 180.0
-3 11 6 0.00 126.28 14.50 180.0
-2 11 6 1406.97 288.17 40.65 0.0
-1 11 6 1631.93 297.47 41.69 180.0
0 11 6 186.20 346.07 9.66 180.0
1 11 6 7916.09 338.23 87.87 0.0
2 11 6 272.35 510.18 14.97 0.0
-4 12 6 2382.89 356.76 52.88 180.0
-3 12 6 26972.85 477.17 164.70 180.0
-2 12 6 3152.98 322.93 55.79 0.0
-1 12 6 34251.41 539.22 182.71 0.0
0 12 6 2978.30 371.36 51.25 180.0
-12 1 7 408.75 290.39 6.72 180.0
-11 1 7 2076.14 257.20 46.32 0.0
-10 1 7 532.64 216.35 22.61 0.0
-9 1 7 1449.98 153.81 39.38 180.0
-8 1 7 550.42 135.83 18.87 180.0
-7 1 7 3764.41 146.13 62.47 0.0
-6 1 7 1538.47 145.80 38.31 0.0
-5 1 7 39774.14 301.29 197.11 180.0
-4 1 7 2983.94 141.13 54.95 180.0
-3 1 7 58312.76 638.71 243.14 0.0
-2 1 7 17663.20 330.14 135.25 0.0
-1 1 7 31348.57 353.36 177.63 180.0
0 1 7 12701.74 338.69 114.42 180.0
1 1 7 4489.37 163.58 69.44 0.0
2 1 7 2679.11 171.86 51.43 0.0
3 1 7 6929.38 145.57 84.56 180.0
4 1 7 177.76 89.62 13.70 180.0
5 1 7 5334.56 203.25 74.99 0.0
6 1 7 1495.34 245.71 35.85 0.0
7 1 7 266.17 297.80 16.64 180.0
-12 2 7 171.83 345.65 7.60 180.0
-11 2 7 9914.82 271.91 101.48 180.0
-10 2 7 3.65 42.65 8.48 0.0
-9 2 7 13498.69 271.32 113.04 0.0
-8 2 7 2237.11 155.85 46.68 0.0
-7 2 7 9555.14 191.08 97.11 180.0
-6 2 7 112.06 69.40 12.54 0.0
-5 2 7 156.41 142.39 14.02 0.0
-4 2 7 6970.25 250.06 83.94 180.0
-3 2 7 4304.43 111.66 67.61 180.0
-2 2 7 15459.96 241.68 124.25 0.0
-1 2 7 1804.24 102.66 44.25 0.0
0 2 7 2004.72 111.77 45.41 180.0
1 2 7 4964.81 178.22 72.70 0.0
2 2 7 2423.28 265.58 50.04 0.0
3 2 7 23289.04 212.31 152.24 180.0
4 2 7 18326.96 307.19 132.35 180.0
5 2 7 11636.28 229.36 105.06 0.0
6 2 7 17985.87 473.30 129.69 0.0
7 2 7 993.71 305.79 33.39 180.0
-12 3 7 3501.82 293.68 61.40 0.0
-11 3 7 2241.95 268.83 47.27 180.0
-10 3 7 15000.22 376.01 121.94 180.0
-9 3 7 26.10 174.00 5.59 0.0
-8 3 7 11754.57 307.25 107.02 0.0
-7 3 7 1517.53 184.71 35.19 180.0
-6 3 7 1775.92 127.56 43.00 180.0
-5 3 7 26069.94 263.34 162.33 0.0
-4 3 7 4063.88 105.57 64.22 0.0
-3 3 7 55725.83 452.89 238.72 180.0
-2 3 7 38918.36 412.79 198.50 180.0
-1 3 7 45361.50 298.90 213.24 0.0
0 3 7 7065.74 206.64 82.37 0.0
1 3 7 4486.98 168.93 69.42 180.0
2 3 7 8129.07 454.43 91.77 0.0
3 3 7 10590.27 220.08 103.17 0.0
4 3 7 10007.27 214.61 97.18 180.0
5 3 7 29710.15 320.33 171.65 180.0
6 3 7 23.17 95.29 7.04 0.0
7 3 7 5326.05 392.47 74.08 0.0
-11 4 7 2529.70 267.81 53.11 0.0
-10 4 7 3527.85 239.49 59.29 180.0
-9 4 7 8316.70 225.33 86.87 180.0
-8 4 7 2483.02 210.37 50.54 0.0
-7 4 7 3664.94 165.18 60.24 0.0
-6 4 7 30726.71 207.20 177.40 180.0
-5 4 7 53.80 112.74 6.99 180.0
-4 4 7 82991.08 536.85 288.33 0.0
-3 4 7 32859.07 384.50 180.60 0.0
-2 4 7 97013.07 611.47 312.29 180.0
-1 4 7 58014.96 584.58 239.00 180.0
0 4 7 23371.36 386.03 150.25 0.0
1 4 7 6617.65 195.92 81.28 0.0
2 4 7 7616.10 216.62 87.43 180.0
3 4 7 2105.65 199.14 44.96 0.0
4 4 7 12774.10 401.28 117.72 0.0
5 4 7 98.86 215.97 12.42 0.0
6 4 7 12195.49 334.10 110.03 180.0
7 4 7 2666.26 331.11 41.16 180.0
-11 5 7 575.15 361.11 13.97 0.0
-10 5 7 8471.81 326.87 92.47 0.0
-9 5 7 1774.53 228.55 44.05 0.0
-8 5 7 6411.03 439.60 80.88 180.0
-7 5 7 1011.53 161.49 33.40 180.0
-6 5 7 0.18 89.90 0.87 0.0
-5 5 7 548.04 142.85 23.34 180.0
-4 5 7 883.77 161.64 29.17 0.0
-3 5 7 4086.38 191.74 66.39 0.0
-2 5 7 3208.46 166.24 55.47 0.0
-1 5 7 268.83 116.45 15.18 180.0
0 5 7 198.04 132.55 14.81 180.0
1 5 7 351.55 185.91 17.61 180.0
2 5 7 18012.43 285.89 133.59 180.0
3 5 7 941.76 226.52 28.67 180.0
4 5 7 19078.69 293.50 138.34 0.0
5 5 7 12300.25 291.17 110.46 0.0
6 5 7 1220.11 324.93 35.64 180.0
7 5 7 2268.50 406.00 54.32 180.0
-10 6 7 312.21 332.82 2.59 180.0
-9 6 7 1129.74 263.75 29.43 0.0
-8 6 7 1738.62 241.01 43.11 0.0
-7 6 7 151.20 175.64 15.36 0.0
-6 6 7 50.94 132.12 4.38 180.0
-5 6 7 3324.35 141.82 58.15 180.0
-4 6 7 898.52 189.01 30.58 180.0
-3 6 7 307.22 153.62 14.81 180.0
-2 6 7 1736.84 152.85 43.36 0.0
-1 6 7 1672.55 137.72 40.52 0.0
0 6 7 1803.37 137.41 44.01 0.0
1 6 7 368.12 172.74 17.47 0.0
2 6 7 480.88 218.42 28.01 180.0
3 6 7 7662.85 283.14 90.25 180.0
4 6 7 185.77 148.47 14.62 180.0
5 6 7 594.07 266.95 18.95 0.0
6 6 7 1702.29 368.38 39.75 0.0
-10 7 7 1555.36 350.92 43.03 0.0
-9 7 7 380.07 269.34 13.67 0.0
-8 7 7 4093.92 247.72 65.20 180.0
-7 7 7 123.60 209.59 9.88 180.0
-6 7 7 2879.28 197.46 55.30 0.0
-5 7 7 888.81 206.13 33.55 0.0
-4 7 7 1081.45 206.45 31.55 180.0
-3 7 7 1992.35 168.35 43.33 180.0
-2 7 7 2093.44 184.00 47.88 180.0
-1 7 7 129.63 185.09 6.38 180.0
0 7 7 4515.44 165.32 63.23 0.0
1 7 7 2579.22 172.92 48.89 0.0
2 7 7 3554.18 239.43 62.20 180.0
3 7 7 2778.85 257.82 56.23 180.0
4 7 7 1849.86 256.99 41.74 0.0
5 7 7 1387.74 317.78 37.32 0.0
6 7 7 4587.13 402.57 61.61 180.0
-9 8 7 3237.24 295.10 50.84 0.0
-8 8 7 6273.08 294.64 83.29 180.0
-7 8 7 2940.36 233.32 54.30 180.0
-6 8 7 12309.92 472.71 115.97 0.0
-5 8 7 3637.99 248.08 61.57 0.0
-4 8 7 27788.59 548.28 166.10 180.0
-3 8 7 9819.99 381.78 100.50 180.0
-2 8 7 33286.78 519.95 180.27 0.0
-1 8 7 8583.93 193.45 93.65 0.0
0 8 7 29419.06 426.03 169.28 180.0
1 8 7 822.69 201.89 29.62 180.0
2 8 7 12584.62 251.53 112.51 0.0
3 8 7 964.05 316.41 25.65 0.0
4 8 7 7214.18 314.34 83.48 180.0
5 8 7 255.90 290.67 10.88 180.0
-8 9 7 5915.48 295.70 76.27 0.0
-7 9 7 5075.15 259.92 75.62 180.0
-6 9 7 1081.11 293.14 37.00 180.0
-5 9 7 11466.15 365.56 107.34 0.0
-4 9 7 4531.98 258.26 70.21 0.0
-3 9 7 25557.81 375.09 156.99 180.0
-2 9 7 6942.03 258.22 84.03 180.0
-1 9 7 23565.31 380.51 155.12 0.0
0 9 7 2474.77 208.68 49.19 0.0
1 9 7 9870.26 270.33 100.20 180.0
2 9 7 912.07 251.56 32.22 0.0
3 9 7 8641.04 403.99 91.74 0.0
4 9 7 929.19 447.47 34.05 180.0
-7 10 7 4078.98 344.50 64.17 0.0
-6 10 7 26.64 324.34 3.10 180.0
-5 10 7 693.03 299.59 21.08 180.0
-4 10 7 4726.63 285.22 70.79 0.0
-3 10 7 1206.06 281.70 39.12 0.0
-2 10 7 6463.36 278.84 81.26 180.0
-1 10 7 396.44 243.50 21.24 180.0
0 10 7 1112.39 321.25 34.02 0.0
1 10 7 4826.87 314.11 68.79 180.0
2 10 7 1677.61 281.67 40.55 180.0
3 10 7 12776.87 471.18 112.20 0.0
-6 11 7 433.38 469.07 12.87 0.0
-5 11 7 12742.38 364.58 113.64 180.0
-4 11 7 1252.09 315.12 39.98 180.0
-3 11 7 27764.67 447.96 164.28 0.0
-2 11 7 7794.08 310.53 91.01 0.0
-1 11 7 10841.22 393.12 104.97 180.0
0 11 7 5150.04 350.34 71.85 180.0
1 11 7 900.00 364.82 24.85 0.0
-3 12 7 617.19 474.56 25.65 180.0
-2 12 7 2207.91 340.41 51.29 0.0
-12 0 8 6575.55 427.55 88.74 0.0
-11 0 8 292.02 407.43 16.24 0.0
-10 0 8 12846.38 743.46 109.41 180.0
-9 0 8 641.19 300.38 26.66 0.0
-8 0 8 7770.03 279.26 89.75 0.0
-7 0 8 16300.29 742.79 131.32 180.0
-6 0 8 69362.91 472.06 261.80 180.0
-5 0 8 27565.02 345.87 162.45 0.0
-4 0 8 163443.50 807.90 393.40 0.0
-3 0 8 3961.75 165.69 62.78 180.0
-2 0 8 134447.81 517.57 367.21 180.0
-1 0 8 1378.77 92.94 32.58 0.0
0 0 8 15702.43 300.09 127.76 0.0
1 0 8 20885.29 270.74 144.84 180.0
2 0 8 15007.98 263.78 123.16 180.0
3 0 8 20607.44 396.25 144.57 0.0
4 0 8 21126.79 430.53 151.00 0.0
5 0 8 1518.59 307.96 40.96 180.0
6 0 8 6022.65 373.83 72.10 180.0
7 0 8 892.80 404.66 23.32 180.0
-12 1 8 2406.39 282.61 58.25 180.0
-11 1 8 7469.33 257.70 90.91 0.0
-10 1 8 4841.03 217.66 68.85 0.0
-9 1 8 809.57 170.59 33.21 180.0
-8 1 8 2448.72 147.13 49.18 180.0
-7 1 8 4140.23 149.87 65.67 0.0
-6 1 8 5962.63 209.71 75.94 180.0
-5 1 8 37378.19 332.92 192.26 180.0
-4 1 8 324.98 109.65 16.88 0.0
-3 1 8 36335.31 307.78 192.78 0.0
-2 1 8 230.74 92.56 13.04 0.0
-1 1 8 0.15 59.08 0.56 180.0
0 1 8 11609.05 219.15 110.21 0.0
1 1 8 3507.68 150.24 56.37 180.0
2 1 8 39700.42 435.08 198.33 180.0
3 1 8 1198.53 149.39 29.67 180.0
4 1 8 23453.64 330.18 151.23 0.0
5 1 8 4645.09 271.41 64.91 0.0
6 1 8 1712.52 262.63 40.46 180.0
7 1 8 0.00 234.19 5.36 0.0
-12 2 8 1636.95 297.47 42.10 180.0
-11 2 8 3355.75 257.76 56.21 180.0
-10 2 8 1197.61 220.00 32.65 0.0
-9 2 8 4046.31 172.94 62.49 0.0
-8 2 8 114.01 180.42 10.40 0.0
-7 2 8 84.26 95.52 2.34 180.0
-6 2 8 4154.87 153.86 64.66 0.0
-5 2 8 1359.53 131.93 35.92 180.0
-4 2 8 8315.01 173.55 89.67 180.0
-3 2 8 616.91 105.96 22.07 180.0
-2 2 8 753.14 98.30 28.96 0.0
-1 2 8 3.67 39.00 8.13 0.0
0 2 8 7472.67 292.52 87.65 0.0
1 2 8 14194.58 216.12 121.51 0.0
2 2 8 1764.06 140.66 37.74 180.0
3 2 8 18657.20 208.98 134.93 180.0
4 2 8 1515.71 170.09 34.78 180.0
5 2 8 5728.28 271.33 73.56 0.0
6 2 8 1005.02 296.01 16.44 0.0
7 2 8 405.12 341.36 15.21 180.0
-12 3 8 521.99 330.37 24.43 180.0
-11 3 8 763.77 308.56 4.81 180.0
-10 3 8 1628.79 264.06 34.85 0.0
-9 3 8 13.81 179.15 6.15 0.0
-8 3 8 5069.76 192.82 69.93 180.0
-7 3 8 586.76 163.62 25.57 180.0
-6 3 8 8200.37 167.78 91.44 0.0
-5 3 8 11084.30 127.46 104.93 0.0
-4 3 8 3889.63 100.32 59.98 180.0
-3 3 8 21079.78 246.60 144.64 180.0
-2 3 8 42.87 85.53 8.71 180.0
-1 3 8 11346.90 137.46 106.23 0.0
0 3 8 863.71 134.56 27.21 0.0
1 3 8 4340.90 182.02 68.15 180.0
2 3 8 488.19 186.56 20.81 180.0
3 3 8 6505.15 209.83 81.49 0.0
4 3 8 364.46 209.02 13.51 0.0
5 3 8 3734.26 233.01 59.74 180.0
6 3 8 2061.74 295.71 41.39 180.0
7 3 8 541.96 375.83 13.43 0.0
-11 4 8 202.96 331.92 3.47 0.0
-10 4 8 2311.98 299.68 44.61 0.0
-9 4 8 161.74 135.99 11.85 180.0
-8 4 8 5946.59 277.83 78.50 180.0
-7 4 8 1420.30 168.49 33.76 0.0
-6 4 8 10881.74 173.55 104.84 0.0
-5 4 8 5303.40 141.11 72.35 180.0
-4 4 8 8508.12 179.40 94.87 180.0
-3 4 8 1870.48 122.38 42.59 0.0
-2 4 8 17972.10 208.43 133.10 0.0
-1 4 8 3134.37 139.36 55.11 180.0
0 4 8 10539.36 185.31 102.10 180.0
1 4 8 3343.71 215.48 58.62 0.0
2 4 8 3448.74 214.61 61.96 0.0
3 4 8 2370.06 208.88 49.28 180.0
4 4 8 993.91 238.97 31.17 180.0
5 4 8 673.45 271.12 16.90 0.0
6 4 8 0.00 279.13 13.94 0.0
-11 5 8 3973.96 357.49 64.56 180.0
-10 5 8 322.32 355.06 8.04 180.0
-9 5 8 6642.94 255.55 80.33 0.0
-8 5 8 575.95 146.31 28.93 180.0
-7 5 8 13101.13 308.93 118.28 180.0
-6 5 8 9889.67 246.21 99.92 0.0
-5 5 8 42549.83 267.48 208.09 0.0
-4 5 8 6751.36 160.10 79.80 180.0
-3 5 8 51607.37 307.65 227.02 180.0
-2 5 8 2646.48 135.39 52.16 0.0
-1 5 8 26433.46 342.84 164.40 0.0
0 5 8 12784.12 226.32 113.55 180.0
1 5 8 5766.82 180.67 76.77 180.0
2 5 8 9291.12 298.43 98.41 0.0
3 5 8 7306.73 294.46 88.52 0.0
4 5 8 4919.76 240.15 70.66 180.0
5 5 8 4730.74 276.54 66.96 180.0
6 5 8 162.82 263.07 24.13 0.0
-10 6 8 4140.33 337.19 65.73 180.0
-9 6 8 7259.40 290.97 82.64 180.0
-8 6 8 1007.13 239.21 33.94 0.0
-7 6 8 764.48 204.79 31.73 0.0
-6 6 8 8789.60 179.73 96.09 180.0
-5 6 8 381.40 160.18 14.95 0.0
-4 6 8 15206.35 212.47 123.94 0.0
-3 6 8 205.37 172.58 13.87 0.0
-2 6 8 5530.75 160.19 71.05 180.0
-1 6 8 4419.15 160.50 65.94 0.0
0 6 8 6432.86 179.35 81.57 180.0
1 6 8 26765.69 302.98 164.01 180.0
2 6 8 1667.39 230.84 42.97 0.0
3 6 8 28406.04 685.59 166.70 0.0
4 6 8 2254.95 254.01 45.23 0.0
5 6 8 13267.12 359.92 114.02 180.0
6 6 8 35.01 161.13 9.04 180.0
-10 7 8 564.71 366.31 30.17 0.0
-9 7 8 3084.09 266.83 55.34 180.0
-8 7 8 228.06 238.31 5.97 0.0
-7 7 8 6657.62 348.38 84.38 0.0
-6 7 8 8124.61 243.98 89.83 180.0
-5 7 8 40555.73 534.19 202.29 180.0
-4 7 8 4019.26 182.23 62.84 0.0
-3 7 8 44034.46 344.44 205.99 0.0
-2 7 8 127.86 159.98 11.95 0.0
-1 7 8 12531.86 379.75 110.64 180.0
0 7 8 4947.96 193.18 70.61 0.0
1 7 8 963.98 194.80 30.01 0.0
2 7 8 12957.21 404.69 115.25 180.0
3 7 8 7237.79 378.47 85.50 180.0
4 7 8 9994.70 294.54 98.85 0.0
5 7 8 6892.86 338.79 81.92 0.0
-9 8 8 13.64 280.50 0.42 0.0
-8 8 8 524.34 302.23 16.49 180.0
-7 8 8 3188.26 246.18 59.53 0.0
-6 8 8 15232.24 330.99 125.95 0.0
-5 8 8 9031.58 253.81 96.07 180.0
-4 8 8 34383.22 606.80 185.59 180.0
-3 8 8 0.00 120.08 1.42 180.0
-2 8 8 21358.19 401.98 145.17 0.0
-1 8 8 530.03 182.13 23.89 0.0
0 8 8 1321.65 210.48 38.32 180.0
1 8 8 3923.38 222.74 61.06 0.0
2 8 8 3202.45 299.78 57.63 0.0
3 8 8 6183.54 349.42 78.45 180.0
4 8 8 7741.75 333.48 87.08 180.0
-8 9 8 2114.02 292.01 48.91 0.0
-7 9 8 3599.78 319.35 59.54 0.0
-6 9 8 48.25 308.53 12.36 180.0
-5 9 8 333.75 198.91 16.19 180.0
-4 9 8 1612.38 272.72 41.57 0.0
-3 9 8 453.53 258.80 24.07 0.0
-2 9 8 4199.13 230.48 64.69 180.0
-1 9 8 12269.31 328.67 112.47 180.0
0 9 8 242.89 215.96 8.03 0.0
1 9 8 13560.07 301.89 114.57 0.0
2 9 8 6222.75 414.31 74.35 0.0
3 9 8 1267.36 401.51 36.60 180.0
-7 10 8 1151.36 374.79 34.30 180.0
-6 10 8 2780.86 329.64 50.27 0.0
-5 10 8 96.45 204.61 11.10 0.0
-4 10 8 27.71 303.76 7.37 180.0
-3 10 8 1436.89 289.31 40.06 0.0
-2 10 8 114.99 158.54 17.65 0.0
-1 10 8 4026.94 256.21 61.57 180.0
0 10 8 2943.11 313.94 53.45 180.0
1 10 8 969.75 281.62 34.66 0.0
2 10 8 199.86 450.37 16.93 0.0
-5 11 8 2064.86 347.09 45.06 0.0
-4 11 8 42.78 97.14 13.56 180.0
-3 11 8 328.29 322.26 18.94 180.0
-2 11 8 1878.77 321.59 47.39 0.0
-1 11 8 979.73 359.77 33.82 0.0
0 11 8 6455.83 437.01 81.36 180.0
-12 1 9 674.64 307.68 14.84 180.0
-11 1 9 2.20 142.84 0.69 0.0
-10 1 9 859.83 187.73 24.47 0.0
-9 1 9 60.40 121.45 10.08 0.0
-8 1 9 11514.63 285.21 107.84 180.0
-7 1 9 823.00 148.37 28.69 180.0
-6 1 9 35825.80 434.62 186.60 0.0
-5 1 9 5305.40 138.73 73.70 0.0
-4 1 9 23951.15 234.07 153.67 180.0
-3 1 9 5105.13 109.52 72.71 180.0
-2 1 9 8720.63 127.08 95.79 0.0
-1 1 9 2202.01 130.15 46.41 0.0
0 1 9 24329.60 221.82 157.80 180.0
1 1 9 517.85 130.95 19.96 180.0
2 1 9 12539.56 166.64 113.71 0.0
3 1 9 4841.74 226.69 69.91 0.0
4 1 9 2117.94 179.98 46.43 180.0
5 1 9 1537.75 242.84 35.16 180.0
6 1 9 50.88 191.39 1.76 0.0
-12 2 9 5242.72 362.34 74.52 0.0
-11 2 9 352.20 313.79 9.02 0.0
-10 2 9 6322.89 260.92 78.48 180.0
-9 2 9 167.87 114.12 11.61 180.0
-8 2 9 2843.93 176.86 52.45 0.0
-7 2 9 4712.60 204.68 67.70 180.0
-6 2 9 9602.96 171.17 97.64 180.0
-5 2 9 8809.64 183.10 93.30 0.0
-4 2 9 7477.94 138.16 87.28 0.0
-3 2 9 574.48 97.89 21.78 0.0
-2 2 9 387.37 96.29 16.74 0.0
-1 2 9 1887.15 109.05 43.11 0.0
0 2 9 24821.96 259.57 160.03 180.0
1 2 9 20577.94 273.77 142.43 180.0
2 2 9 9979.88 298.94 102.29 0.0
3 2 9 20634.40 248.78 140.13 0.0
4 2 9 853.62 194.05 34.44 180.0
5 2 9 3555.00 276.07 59.60 180.0
6 2 9 4173.04 314.08 65.83 0.0
-12 3 9 119.15 367.85 9.09 0.0
-11 3 9 4918.03 578.18 66.63 0.0
-10 3 9 438.40 219.75 16.54 180.0
-9 3 9 2236.90 207.59 43.97 180.0
-8 3 9 7470.18 221.49 88.01 0.0
-7 3 9 5080.42 164.32 72.69 0.0
-6 3 9 35438.35 276.64 188.01 180.0
-5 3 9 29365.21 230.02 172.79 180.0
-4 3 9 21658.79 206.71 145.41 0.0
-3 3 9 8750.92 182.01 94.53 0.0
-2 3 9 3427.86 119.78 59.33 180.0
-1 3 9 6312.01 159.96 78.99 0.0
0 3 9 27211.83 298.35 164.46 0.0
1 3 9 10349.47 237.73 100.73 180.0
2 3 9 37276.69 579.65 192.58 180.0
3 3 9 1230.63 213.61 31.84 180.0
4 3 9 12204.12 416.71 108.71 0.0
5 3 9 0.00 308.14 13.87 180.0
6 3 9 115.22 279.38 12.28 180.0
-11 4 9 862.49 353.02 26.90 0.0
-10 4 9 873.35 265.87 29.21 0.0
-9 4 9 5745.43 241.65 78.18 180.0
-8 4 9 2.70 159.40 1.42 0.0
-7 4 9 41549.25 319.53 205.84 0.0
-6 4 9 13650.54 195.47 118.45 0.0
-5 4 9 65325.50 531.45 254.60 180.0
-4 4 9 30010.87 266.70 173.77 180.0
-3 4 9 16814.40 191.35 129.37 0.0
-2 4 9 5386.08 140.75 75.88 0.0
-1 4 9 26363.64 275.77 161.66 180.0
0 4 9 3611.41 156.47 61.93 0.0
1 4 9 35450.75 366.54 191.17 0.0
2 4 9 2606.35 220.34 52.09 0.0
3 4 9 23284.31 314.71 155.84 180.0
4 4 9 6702.86 262.04 79.80 180.0
5 4 9 619.91 289.29 22.86 0.0
6 4 9 0.00 368.86 8.88 0.0
-11 5 9 4069.14 386.53 61.70 180.0
-10 5 9 594.45 249.42 17.31 180.0
-9 5 9 1168.51 208.64 28.19 0.0
-8 5 9 226.47 181.84 10.76 180.0
-7 5 9 171.97 179.82 14.10 180.0
-6 5 9 3459.35 156.77 58.45 0.0
-5 5 9 7805.88 193.06 87.74 0.0
-4 5 9 422.92 164.57 19.45 0.0
-3 5 9 2214.81 155.66 46.53 180.0
-2 5 9 3362.93 154.51 58.53 180.0
-1 5 9 13087.49 212.55 115.23 180.0
0 5 9 1607.23 172.74 43.68 180.0
1 5 9 22964.40 629.51 151.71 0.0
2 5 9 11971.84 287.57 108.02 0.0
3 5 9 619.06 228.30 25.89 180.0
4 5 9 3251.02 259.16 58.28 180.0
5 5 9 436.01 262.12 24.19 0.0
-10 6 9 77.34 363.22 1.36 0.0
-9 6 9 0.00 250.82 5.29 180.0
-8 6 9 1128.52 238.49 31.83 180.0
-7 6 9 817.22 184.76 27.08 180.0
-6 6 9 455.82 179.44 21.83 180.0
-5 6 9 537.25 167.37 21.68 0.0
-4 6 9 1353.39 161.34 39.28 0.0
-3 6 9 2578.23 165.27 51.22 0.0
-2 6 9 538.37 182.47 20.40 0.0
-1 6 9 359.88 172.06 20.68 180.0
0 6 9 9687.74 296.66 101.25 180.0
1 6 9 512.11 204.88 24.42 180.0
2 6 9 73.79 77.40 10.69 0.0
3 6 9 1776.68 251.49 36.11 0.0
4 6 9 860.83 275.30 22.04 0.0
5 6 9 376.22 335.02 10.69 0.0
-10 7 9 55.48 160.38 2.85 0.0
-9 7 9 2611.35 277.82 53.64 0.0
-8 7 9 559.90 256.59 24.70 0.0
-7 7 9 4309.12 224.08 64.26 180.0
-6 7 9 840.05 223.01 30.56 180.0
-5 7 9 31.50 110.88 11.48 180.0
-4 7 9 173.78 199.71 15.47 0.0
-3 7 9 324.07 170.12 16.15 0.0
-2 7 9 630.07 172.99 24.50 0.0
-1 7 9 1203.07 188.94 32.41 180.0
0 7 9 685.41 208.09 26.80 180.0
1 7 9 1523.78 216.13 41.27 0.0
2 7 9 635.50 273.75 21.45 0.0
3 7 9 6587.84 307.60 81.53 180.0
4 7 9 1287.68 292.47 30.35 180.0
-9 8 9 3639.02 293.09 61.08 0.0
-8 8 9 1434.14 278.02 38.49 0.0
-7 8 9 12584.79 340.35 110.93 180.0
-6 8 9 4412.56 253.52 67.90 180.0
-5 8 9 24776.77 437.20 157.18 0.0
-4 8 9 3853.36 252.13 63.88 0.0
-3 8 9 26512.86 439.58 160.37 180.0
-2 8 9 1210.27 184.95 37.00 180.0
-1 8 9 24584.20 348.70 156.21 0.0
0 8 9 811.11 226.18 26.79 0.0
1 8 9 14013.69 390.90 116.91 180.0
2 8 9 1037.48 312.47 23.05 180.0
3 8 9 6131.09 353.12 80.40 0.0
4 8 9 242.14 197.15 14.37 0.0
-8 9 9 3017.20 380.17 58.27 0.0
-7 9 9 3235.71 376.22 63.04 0.0
-6 9 9 17454.77 375.48 128.53 180.0
-5 9 9 4808.88 263.19 71.85 180.0
-4 9 9 15966.10 342.72 124.35 0.0
-3 9 9 3448.19 271.89 63.36 0.0
-2 9 9 10940.15 388.40 104.38 180.0
-1 9 9 311.20 150.22 21.18 0.0
0 9 9 16308.00 391.89 124.12 0.0
1 9 9 1142.17 259.07 33.57 180.0
2 9 9 15161.20 619.27 117.99 180.0
3 9 9 41.99 435.87 1.90 0.0
-7 10 9 2375.09 361.22 48.65 0.0
-6 10 9 4476.60 334.04 71.60 0.0
-5 10 9 3679.59 320.93 59.73 180.0
-4 10 9 2248.53 305.74 50.18 180.0
-3 10 9 3.47 285.31 2.55 180.0
-2 10 9 1239.07 272.31 32.17 180.0
-1 10 9 1389.01 273.94 36.73 180.0
0 10 9 12146.04 424.89 105.67 0.0
1 10 9 9706.71 329.90 97.45 0.0
-5 11 9 4353.64 361.39 66.96 0.0
-4 11 9 9304.66 358.43 93.90 180.0
-3 11 9 3033.93 304.51 53.45 180.0
-2 11 9 1243.30 333.22 37.31 0.0
-1 11 9 0.00 50.14 3.81 180.0
-12 0 10 209.52 423.59 10.41 0.0
-11 0 10 2826.76 359.67 52.10 0.0
-10 0 10 3068.80 254.69 62.06 180.0
-9 0 10 14163.25 288.46 119.72 180.0
-8 0 10 8549.60 312.55 92.99 0.0
-7 0 10 67789.36 684.06 254.16 0.0
-6 0 10 7396.29 233.45 87.93 180.0
-5 0 10 80993.88 624.72 282.59 180.0
-4 0 10 2427.95 143.46 49.33 0.0
-3 0 10 14313.05 248.72 123.47 0.0
-2 0 10 28156.93 351.19 164.33 180.0
-1 0 10 32013.99 326.43 177.05 180.0
0 0 10 48768.66 676.61 223.92 0.0
1 0 10 49747.75 677.14 223.37 0.0
2 0 10 1664.51 212.53 42.45 180.0
3 0 10 17952.60 297.09 130.79 180.0
4 0 10 836.68 285.23 27.32 180.0
5 0 10 577.05 368.50 14.30 180.0
6 0 10 893.99 417.64 30.09 180.0
-12 1 10 2124.63 354.36 41.99 180.0
-11 1 10 1441.71 303.94 26.55 180.0
-10 1 10 3046.61 215.78 53.96 0.0
-9 1 10 13.76 155.02 0.72 180.0
-8 1 10 15420.67 400.60 125.42 180.0
-7 1 10 36.06 105.25 6.60 180.0
-6 1 10 30224.58 303.35 172.73 0.0
-5 1 10 273.40 110.66 21.49 0.0
-4 1 10 192.01 103.29 12.76 180.0
-3 1 10 1951.06 91.51 43.76 0.0
-2 1 10 1002.99 116.19 27.60 180.0
-1 1 10 37312.95 267.82 190.93 180.0
0 1 10 2310.62 154.18 45.08 180.0
1 1 10 26589.95 332.39 164.11 0.0
2 1 10 7093.93 188.32 80.26 0.0
3 1 10 475.24 142.83 23.34 180.0
4 1 10 301.91 201.93 10.27 0.0
5 1 10 2228.02 250.47 52.28 0.0
6 1 10 2377.50 319.87 57.90 180.0
-12 2 10 1317.10 365.67 29.51 0.0
-11 2 10 296.56 216.95 15.47 180.0
-10 2 10 756.84 211.08 18.66 180.0
-9 2 10 1802.66 190.77 44.85 0.0
-8 2 10 17.04 132.82 8.50 0.0
-7 2 10 6769.07 171.54 82.65 180.0
-6 2 10 402.02 125.02 21.06 180.0
-5 2 10 1694.69 110.31 41.15 0.0
-4 2 10 1378.19 106.76 37.80 0.0
-3 2 10 5113.86 103.16 70.63 0.0
-2 2 10 5781.58 135.79 75.80 0.0
-1 2 10 617.73 124.61 28.19 180.0
0 2 10 19806.17 296.70 141.69 180.0
1 2 10 2017.64 141.34 42.19 180.0
2 2 10 4218.55 182.44 65.31 0.0
3 2 10 563.70 183.84 10.46 0.0
4 2 10 74.89 131.84 13.97 180.0
5 2 10 1301.26 348.50 36.23 0.0
6 2 10 3720.83 408.86 52.94 0.0
-11 3 10 1729.36 343.94 40.45 180.0
-10 3 10 270.17 229.70 5.81 0.0
-9 3 10 3540.66 227.69 59.71 0.0
-8 3 10 1778.98 227.86 37.19 0.0
-7 3 10 4284.15 170.85 68.44 180.0
-6 3 10 7926.93 169.31 88.86 180.0
-5 3 10 1019.04 161.99 29.96 0.0
-4 3 10 5619.09 144.53 75.22 0.0
-3 3 10 228.08 68.87 17.83 180.0
-2 3 10 3980.06 118.43 64.11 180.0
-1 3 10 465.56 152.57 21.27 0.0
0 3 10 13396.10 187.43 114.63 0.0
1 3 10 74.82 156.91 11.54 180.0
2 3 10 11383.99 270.81 105.77 180.0
3 3 10 2183.79 248.10 46.71 180.0
4 3 10 1255.42 265.70 31.39 0.0
5 3 10 2311.70 336.24 44.72 0.0
-11 4 10 1827.64 423.21 38.95 180.0
-10 4 10 700.99 265.25 18.62 0.0
-9 4 10 3169.69 207.67 54.31 0.0
-8 4 10 2015.69 186.70 42.61 180.0
-7 4 10 5121.99 179.99 71.59 180.0
-6 4 10 2458.78 155.35 47.62 0.0
-5 4 10 9782.35 256.84 98.94 0.0
-4 4 10 2174.81 137.60 48.25 180.0
-3 4 10 9297.73 149.79 95.89 180.0
-2 4 10 4277.52 144.51 64.93 0.0
-1 4 10 7837.11 168.03 89.32 0.0
0 4 10 6339.59 183.40 80.29 180.0
1 4 10 2474.25 221.78 45.29 180.0
2 4 10 392.69 219.90 23.14 0.0
3 4 10 1239.28 237.79 36.77 0.0
4 4 10 589.03 294.03 23.57 180.0
5 4 10 39.43 309.36 7.83 180.0
-11 5 10 495.06 363.15 13.98 180.0
-10 5 10 3802.68 236.55 60.91 180.0
-9 5 10 2017.08 207.58 44.18 0.0
-8 5 10 15994.32 342.49 126.05 0.0
-7 5 10 3379.03 285.69 57.20 180.0
-6 5 10 29461.07 479.00 170.81 180.0
-5 5 10 4274.16 184.42 63.51 0.0
-4 5 10 18595.24 234.02 139.06 0.0
-3 5 10 10729.63 174.57 102.35 180.0
-2 5 10 10022.95 346.09 100.90 180.0
-1 5 10 15867.21 220.88 127.14 0.0
0 5 10 14790.38 292.89 123.56 0.0
1 5 10 8775.50 269.18 97.61 180.0
2 5 10 10856.54 293.74 100.63 180.0
3 5 10 578.32 275.96 26.87 0.0
4 5 10 765.39 280.75 27.48 0.0
5 5 10 957.82 350.04 30.94 180.0
-10 6 10 1368.21 328.68 36.11 0.0
-9 6 10 5382.05 332.14 73.27 180.0
-8 6 10 1291.41 236.44 36.90 180.0
-7 6 10 15089.25 387.38 120.65 0.0
-6 6 10 840.91 189.50 28.83 0.0
-5 6 10 7311.71 204.86 84.26 180.0
-4 6 10 41.55 67.55 5.89 0.0
-3 6 10 2450.23 176.82 53.51 180.0
-2 6 10 11299.41 254.87 105.66 180.0
-1 6 10 1019.63 178.92 30.79 0.0
0 6 10 25773.73 387.53 159.78 0.0
1 6 10 1822.72 248.68 43.99 0.0
2 6 10 10687.13 462.17 103.15 180.0
3 6 10 267.11 259.84 6.41 180.0
4 6 10 5212.05 294.01 72.43 0.0
-10 7 10 2318.45 308.71 45.42 0.0
-9 7 10 1032.87 299.18 31.90 180.0
-8 7 10 15953.86 329.68 126.63 180.0
-7 7 10 2062.31 285.08 46.19 0.0
-6 7 10 27461.91 672.24 164.29 0.0
-5 7 10 0.19 157.69 2.45 180.0
-4 7 10 9000.26 214.82 96.04 180.0
-3 7 10 3013.94 192.46 52.85 0.0
-2 7 10 2187.68 189.98 44.99 0.0
-1 7 10 18160.40 344.65 134.03 180.0
0 7 10 13958.74 279.07 121.28 180.0
1 7 10 14895.67 582.89 121.62 0.0
2 7 10 14372.25 345.55 119.17 0.0
3 7 10 166.54 288.88 9.22 180.0
4 7 10 579.29 333.51 17.81 180.0
-9 8 10 3781.34 297.15 63.49 0.0
-8 8 10 2430.20 341.41 53.79 180.0
-7 8 10 14744.27 655.22 121.59 180.0
-6 8 10 464.58 167.73 25.89 0.0
-5 8 10 12595.34 293.67 113.14 0.0
-4 8 10 46.11 184.35 5.55 0.0
-3 8 10 1444.33 198.85 41.02 180.0
-2 8 10 5140.75 210.46 70.57 0.0
-1 8 10 6730.75 221.36 80.90 0.0
0 8 10 12068.86 290.66 108.53 180.0
1 8 10 15974.95 384.28 124.40 180.0
2 8 10 169.35 366.28 8.78 0.0
3 8 10 4808.26 374.22 70.93 0.0
-8 9 10 131.44 420.10 2.53 180.0
-7 9 10 1334.13 340.23 42.64 0.0
-6 9 10 361.04 283.78 3.17 0.0
-5 9 10 5678.32 278.41 76.74 180.0
-4 9 10 6820.25 304.24 84.20 180.0
-3 9 10 1299.49 259.32 38.71 0.0
-2 9 10 13508.43 257.78 116.13 0.0
-1 9 10 2285.60 234.02 49.40 0.0
0 9 10 2303.18 258.87 45.27 180.0
1 9 10 3037.49 343.10 51.17 180.0
2 9 10 0.00 352.90 1.23 180.0
-6 10 10 632.41 351.40 24.57 0.0
-5 10 10 374.68 303.02 17.74 0.0
-4 10 10 1626.18 324.99 42.62 180.0
-3 10 10 3164.03 283.37 56.94 180.0
-2 10 10 82.70 271.34 19.12 0.0
-1 10 10 641.62 317.55 25.56 0.0
0 10 10 50.91 316.11 1.91 0.0
-12 1 11 11.18 94.96 8.05 0.0
-11 1 11 2874.37 231.15 50.32 180.0
-10 1 11 191.01 159.66 10.74 180.0
-9 1 11 7834.54 240.53 86.99 0.0
-8 1 11 1116.35 212.68 29.86 0.0
-7 1 11 14043.13 214.25 116.32 180.0
-6 1 11 237.39 114.28 19.70 180.0
-5 1 11 10012.44 227.68 100.29 0.0
-4 1 11 448.51 77.91 27.69 0.0
-3 1 11 24072.12 263.28 155.34 180.0
-2 1 11 459.93 132.61 19.24 180.0
-1 1 11 23946.98 214.93 152.61 0.0
0 1 11 4103.85 154.47 60.94 0.0
1 1 11 6880.36 173.73 86.07 180.0
2 1 11 3114.09 172.76 55.59 180.0
3 1 11 468.66 193.66 25.42 0.0
4 1 11 182.39 159.68 5.11 0.0
5 1 11 728.57 308.35 11.82 180.0
-12 2 11 76.13 371.15 6.83 0.0
-11 2 11 2902.77 256.26 51.80 0.0
-10 2 11 1861.42 230.85 40.77 180.0
-9 2 11 8039.87 265.37 89.79 180.0
-8 2 11 1979.00 203.15 42.04 0.0
-7 2 11 9837.03 299.41 99.91 0.0
-6 2 11 161.90 171.41 11.79 180.0
-5 2 11 219.41 135.41 14.84 180.0
-4 2 11 43.08 82.41 7.59 0.0
-3 2 11 5705.55 146.20 75.33 180.0
-2 2 11 14482.24 308.84 119.83 180.0
-1 2 11 5688.44 156.00 77.66 0.0
0 2 11 18947.23 256.38 138.00 0.0
1 2 11 764.87 167.26 28.91 180.0
2 2 11 2390.74 183.23 48.22 180.0
3 2 11 5203.31 255.81 77.26 0.0
4 2 11 96.25 130.12 12.12 0.0
5 2 11 13481.81 896.64 118.91 180.0
-11 3 11 3109.90 287.01 55.61 0.0
-10 3 11 3446.73 331.31 56.06 0.0
-9 3 11 6187.75 243.59 77.14 180.0
-8 3 11 15323.24 243.20 124.56 180.0
-7 3 11 13660.25 252.89 114.14 0.0
-6 3 11 4860.40 188.38 71.84 0.0
-5 3 11 5439.06 165.06 73.00 180.0
-4 3 11 1146.84 132.50 31.42 0.0
-3 3 11 17664.45 198.62 133.78 0.0
-2 3 11 3902.35 158.07 58.61 180.0
-1 3 11 41947.67 432.41 203.72 180.0
0 3 11 1105.43 170.75 32.16 180.0
1 3 11 18056.40 380.21 134.86 0.0
2 3 11 0.00 216.90 1.88 0.0
3 3 11 506.88 258.68 18.45 180.0
4 3 11 4787.00 278.20 75.17 0.0
5 3 11 900.16 370.77 25.43 0.0
-11 4 11 290.59 288.02 6.41 180.0
-10 4 11 9723.67 331.86 99.93 0.0
-9 4 11 3615.65 211.21 63.24 0.0
-8 4 11 17957.29 260.84 134.39 180.0
-7 4 11 9315.69 276.82 95.95 180.0
-6 4 11 19750.58 383.09 142.42 0.0
-5 4 11 1091.71 159.80 37.15 0.0
-4 4 11 22692.17 228.28 149.73 180.0
-3 4 11 1288.74 142.70 35.03 0.0
-2 4 11 45754.49 442.25 213.37 0.0
-1 4 11 2334.75 182.11 46.93 0.0
0 4 11 44144.03 448.73 210.30 180.0
1 4 11 8804.97 270.07 94.13 180.0
2 4 11 2901.45 230.00 51.53 0.0
3 4 11 1544.36 265.59 34.35 0.0
4 4 11 227.32 268.02 8.60 0.0
-11 5 11 509.35 302.65 20.12 180.0
-10 5 11 970.95 241.69 31.59 180.0
-9 5 11 589.39 216.40 19.71 0.0
-8 5 11 6300.53 214.86 78.92 0.0
-7 5 11 60.31 173.25 5.89 0.0
-6 5 11 2873.13 201.61 55.08 180.0
-5 5 11 1726.10 165.72 44.33 180.0
-4 5 11 2319.50 165.48 48.87 180.0
-3 5 11 380.78 176.94 22.11 180.0
-2 5 11 11920.97 265.12 109.11 0.0
-1 5 11 8896.46 341.11 92.53 0.0
0 5 11 460.26 258.27 22.04 180.0
1 5 11 2513.65 256.68 50.81 180.0
2 5 11 824.17 248.36 22.18 0.0
3 5 11 155.43 195.41 29.48 180.0
4 5 11 4886.96 303.14 74.59 180.0
-10 6 11 318.58 267.75 12.99 180.0
-9 6 11 780.60 281.50 14.34 180.0
-8 6 11 0.63 191.30 0.16 180.0
-7 6 11 211.92 231.29 19.44 0.0
-6 6 11 667.75 204.11 22.16 0.0
-5 6 11 0.00 76.45 6.20 0.0
-4 6 11 0.00 101.35 16.02 180.0
-3 6 11 5566.59 196.99 76.41 180.0
-2 6 11 175.27 180.86 15.19 180.0
-1 6 11 447.06 216.03 16.08 0.0
0 6 11 1051.69 272.46 32.01 0.0
1 6 11 273.09 262.06 24.38 0.0
2 6 11 543.88 290.77 13.98 0.0
3 6 11 105.79 273.81 6.75 180.0
-9 7 11 586.53 315.76 12.05 180.0
-8 7 11 727.64 338.37 27.24 0.0
-7 7 11 452.33 316.76 9.15 0.0
-6 7 11 587.91 233.93 20.12 180.0
-5 7 11 161.26 181.51 7.48 0.0
-4 7 11 8.04 69.59 1.31 180.0
-3 7 11 0.00 167.55 3.67 0.0
-2 7 11 294.39 218.23 5.92 0.0
-1 7 11 305.80 246.75 13.53 0.0
0 7 11 6896.90 249.12 82.78 180.0
1 7 11 370.98 321.30 8.99 180.0
2 7 11 6393.15 344.53 83.27 0.0
3 7 11 2050.10 307.64 42.91 0.0
-9 8 11 1622.71 392.47 40.88 180.0
-8 8 11 9497.22 379.87 98.25 0.0
-7 8 11 2121.61 313.98 43.83 0.0
-6 8 11 18031.05 553.71 136.20 180.0
-5 8 11 76.88 251.23 14.86 180.0
-4 8 11 20911.23 326.48 142.26 0.0
-3 8 11 820.02 216.56 27.40 0.0
-2 8 11 18858.46 495.96 133.37 180.0
-1 8 11 558.51 252.25 24.24 180.0
0 8 11 14577.06 326.80 118.77 0.0
1 8 11 302.93 280.15 14.02 0.0
2 8 11 4251.97 365.22 63.53 180.0
-7 9 11 7953.56 357.96 93.78 0.0
-6 9 11 3172.34 298.29 52.36 0.0
-5 9 11 9191.66 328.22 97.78 180.0
-4 9 11 159.30 265.53 8.87 0.0
-3 9 11 13123.46 377.12 110.97 0.0
-2 9 11 38.23 68.65 10.10 180.0
-1 9 11 20845.68 587.68 143.55 180.0
0 9 11 61.47 203.17 1.49 0.0
1 9 11 7449.27 385.54 83.23 0.0
-6 10 11 128.55 396.48 12.57 0.0
-5 10 11 0.00 152.48 2.46 0.0
-4 10 11 401.10 330.51 17.80 180.0
-3 10 11 2861.83 294.26 50.16 0.0
-2 10 11 5572.57 315.09 76.66 0.0
-1 10 11 4025.43 304.86 65.65 180.0
-12 0 12 4021.82 443.77 65.39 180.0
-11 0 12 1765.02 397.40 48.23 0.0
-10 0 12 15762.63 426.21 125.14 0.0
-9 0 12 783.57 326.09 30.83 180.0
-8 0 12 25461.35 440.36 157.07 180.0
-7 0 12 4917.59 375.08 69.16 0.0
-6 0 12 12413.46 219.81 113.18 0.0
-5 0 12 31079.44 498.35 171.97 180.0
-4 0 12 26932.02 408.47 160.70 180.0
-3 0 12 35988.05 473.56 188.63 0.0
-2 0 12 61234.29 837.66 247.26 0.0
-1 0 12 7082.34 231.79 85.68 180.0
0 0 12 23955.31 604.50 152.14 180.0
1 0 12 8.36 288.10 2.50 0.0
2 0 12 502.10 277.60 17.68 0.0
3 0 12 2165.30 314.55 46.41 180.0
4 0 12 168.79 418.46 19.99 0.0
-12 1 12 302.45 313.97 7.41 0.0
-11 1 12 7004.05 306.92 83.93 180.0
-10 1 12 240.32 218.92 21.53 180.0
-9 1 12 10572.40 252.31 103.10 0.0
-8 1 12 1224.08 187.97 34.18 0.0
-7 1 12 2116.36 150.94 44.36 180.0
-6 1 12 2320.09 135.45 46.00 0.0
-5 1 12 292.55 127.44 15.59 0.0
-4 1 12 12315.85 170.33 109.23 180.0
-3 1 12 3247.17 140.13 56.94 180.0
-2 1 12 14066.26 176.34 118.86 0.0
-1 1 12 7265.57 148.16 84.78 0.0
0 1 12 1375.60 161.57 37.99 180.0
1 1 12 295.83 160.63 18.41 0.0
2 1 12 2220.62 198.42 48.18 0.0
3 1 12 3170.86 235.67 62.28 180.0
4 1 12 11071.72 366.49 104.69 180.0
-11 2 12 357.40 255.18 12.62 0.0
-10 2 12 3359.01 378.63 57.73 180.0
-9 2 12 1368.70 222.16 32.25 180.0
-8 2 12 1148.35 211.12 34.24 0.0
-7 2 12 636.02 197.58 24.61 0.0
-6 2 12 363.53 157.70 18.93 0.0
-5 2 12 2064.47 140.78 41.13 0.0
-4 2 12 243.69 150.03 8.52 180.0
-3 2 12 5663.44 169.88 75.82 180.0
-2 2 12 2492.74 158.83 49.88 180.0
-1 2 12 3502.16 150.30 58.86 0.0
0 2 12 183.98 189.28 4.70 180.0
1 2 12 173.16 151.05 10.95 180.0
2 2 12 1457.25 191.60 42.93 0.0
3 2 12 3882.96 253.14 58.68 0.0
4 2 12 1953.59 299.64 44.12 180.0
-11 3 12 634.01 260.51 8.39 0.0
-10 3 12 1798.11 211.28 39.53 180.0
-9 3 12 1114.19 200.26 31.10 180.0
-8 3 12 1343.34 188.78 35.55 0.0
-7 3 12 759.13 218.11 26.78 0.0
-6 3 12 2592.94 168.35 49.72 180.0
-5 3 12 2155.81 170.25 43.77 180.0
-4 3 12 2158.16 144.98 46.12 0.0
-3 3 12 11363.00 198.04 105.94 0.0
-2 3 12 1033.56 161.29 34.33 180.0
-1 3 12 13761.94 236.89 117.82 180.0
0 3 12 395.83 199.05 18.01 180.0
1 3 12 2094.03 218.94 48.79 0.0
2 3 12 1787.52 252.73 37.65 0.0
3 3 12 287.12 254.90 18.26 180.0
4 3 12 595.16 272.95 12.14 180.0
-11 4 12 1283.33 250.23 24.52 180.0
-10 4 12 1781.47 231.48 36.82 180.0
-9 4 12 601.11 221.46 24.83 0.0
-8 4 12 3839.31 206.58 61.17 0.0
-7 4 12 1165.63 225.07 34.13 180.0
-6 4 12 5080.06 180.35 71.61 180.0
-5 4 12 4743.27 199.28 66.35 0.0
-4 4 12 6357.31 175.75 79.89 0.0
-3 4 12 6134.35 180.57 78.30 180.0
-2 4 12 3717.34 159.98 60.09 180.0
-1 4 12 1747.42 192.45 41.74 0.0
0 4 12 2315.55 238.05 47.07 0.0
1 4 12 1247.01 254.56 35.08 180.0
2 4 12 261.77 209.69 17.88 180.0
3 4 12 449.21 275.22 23.50 0.0
-10 5 12 1366.67 242.26 28.36 180.0
-9 5 12 9034.30 244.20 91.54 180.0
-8 5 12 1337.68 210.77 35.50 0.0
-7 5 12 11115.71 270.56 108.83 0.0
-6 5 12 11283.69 213.69 103.84 180.0
-5 5 12 7702.21 249.37 87.35 180.0
-4 5 12 12228.18 349.09 108.21 0.0
-3 5 12 16021.34 280.99 126.11 0.0
-2 5 12 9986.17 252.40 102.51 180.0
-1 5 12 14906.92 331.50 121.72 180.0
0 5 12 3394.92 254.32 58.54 0.0
1 5 12 2497.27 308.22 46.26 0.0
2 5 12 1442.00 262.55 42.15 180.0
3 5 12 268.30 284.40 1.80 180.0
-10 6 12 7348.43 307.68 85.79 0.0
-9 6 12 2125.50 229.15 45.38 0.0
-8 6 12 6213.67 458.91 80.45 180.0
-7 6 12 295.82 245.98 11.81 180.0
-6 6 12 51.33 265.07 7.28 0.0
-5 6 12 4186.95 229.65 63.69 180.0
-4 6 12 102.64 212.09 12.89 0.0
-3 6 12 5254.57 209.75 74.15 0.0
-2 6 12 3485.01 227.54 57.88 0.0
-1 6 12 7167.49 245.32 88.45 180.0
0 6 12 0.00 126.49 2.07 0.0
1 6 12 4849.40 302.86 70.13 0.0
2 6 12 3397.45 286.62 60.72 180.0
3 6 12 8904.11 506.76 93.57 180.0
-9 7 12 8417.53 389.35 90.31 0.0
-8 7 12 106.29 361.96 6.51 0.0
-7 7 12 5480.90 256.61 76.67 180.0
-6 7 12 4247.16 240.96 66.56 0.0
-5 7 12 2729.54 244.70 52.08 0.0
-4 7 12 10624.08 307.34 99.77 180.0
-3 7 12 16874.10 322.12 127.24 180.0
-2 7 12 11494.19 286.36 106.86 0.0
-1 7 12 18957.50 330.22 132.99 0.0
0 7 12 1419.08 327.08 34.35 180.0
1 7 12 663.68 331.85 26.45 180.0
2 7 12 879.95 367.10 29.23 0.0
-8 8 12 3144.04 367.70 58.82 0.0
-7 8 12 412.37 370.33 17.11 180.0
-6 8 12 1635.40 315.85 43.75 180.0
-5 8 12 5742.79 265.80 73.71 0.0
-4 8 12 5985.49 241.72 77.75 0.0
-3 8 12 8150.37 277.32 87.87 180.0
-2 8 12 17239.09 330.78 130.17 180.0
-1 8 12 766.39 267.31 32.66 0.0
0 8 12 6260.55 354.62 81.70 0.0
1 8 12 195.99 186.15 17.72 0.0
-7 9 12 2006.15 409.86 46.63 180.0
-6 9 12 1181.80 358.95 36.93 0.0
-5 9 12 5057.65 385.13 70.75 0.0
-4 9 12 22.58 237.06 6.58 0.0
-3 9 12 1623.09 255.89 39.63 180.0
-2 9 12 327.41 321.52 14.47 180.0
-1 9 12 235.84 278.85 13.91 0.0
-11 1 13 473.48 313.52 7.60 0.0
-10 1 13 3969.20 296.73 60.97 180.0
-9 1 13 31.58 221.32 2.03 180.0
-8 1 13 3887.64 195.21 62.44 0.0
-7 1 13 49.06 151.64 5.78 0.0
-6 1 13 17430.93 320.14 131.30 180.0
-5 1 13 219.62 159.02 3.43 0.0
-4 1 13 19315.59 295.77 137.08 0.0
-3 1 13 2623.72 165.84 49.21 0.0
-2 1 13 11887.55 194.32 110.21 180.0
-1 1 13 2340.74 187.60 47.28 180.0
0 1 13 3211.42 197.59 60.14 0.0
1 1 13 67.71 189.86 5.42 0.0
2 1 13 1450.83 233.66 36.13 180.0
3 1 13 206.64 230.66 7.08 0.0
-11 2 13 857.01 323.54 30.10 0.0
-10 2 13 5313.61 262.74 77.55 0.0
-9 2 13 2.92 199.24 1.52 180.0
-8 2 13 1660.21 215.95 40.54 180.0
-7 2 13 372.86 167.86 22.16 0.0
-6 2 13 478.89 178.52 17.64 180.0
-5 2 13 9596.13 170.98 97.21 180.0
-4 2 13 384.61 170.43 18.44 0.0
-3 2 13 6914.45 251.97 84.77 0.0
-2 2 13 219.38 149.23 8.13 0.0
-1 2 13 2122.08 194.06 48.22 180.0
0 2 13 8831.78 271.60 98.96 0.0
1 2 13 236.48 211.10 7.12 0.0
2 2 13 16842.73 300.10 131.46 180.0
3 2 13 4540.53 313.13 61.05 180.0
-11 3 13 4809.84 279.17 73.00 180.0
-10 3 13 4250.76 266.19 61.49 0.0
-9 3 13 3952.40 238.69 62.54 0.0
-8 3 13 2254.01 239.23 48.54 180.0
-7 3 13 100.99 189.40 2.79 0.0
-6 3 13 17159.25 321.88 130.30 0.0
-5 3 13 1161.40 183.05 31.03 180.0
-4 3 13 22860.78 317.27 150.14 180.0
-3 3 13 4756.94 244.43 64.26 180.0
-2 3 13 17423.15 297.65 134.69 0.0
-1 3 13 3.65 111.34 0.65 180.0
0 3 13 1796.26 202.24 40.75 180.0
1 3 13 7825.35 254.38 90.01 0.0
2 3 13 1801.64 263.28 39.57 0.0
3 3 13 6724.61 347.60 88.29 180.0
-11 4 13 5227.71 309.03 68.14 180.0
-10 4 13 2573.92 246.19 49.75 180.0
-9 4 13 5678.23 226.70 75.45 0.0
-8 4 13 439.72 251.31 17.88 0.0
-7 4 13 15494.83 328.57 124.98 180.0
-6 4 13 1241.54 190.87 34.96 0.0
-5 4 13 38906.56 471.32 194.52 0.0
-4 4 13 1636.53 186.00 39.08 0.0
-3 4 13 34923.57 397.53 188.08 180.0
-2 4 13 8290.08 224.56 93.24 180.0
-1 4 13 9098.00 280.96 94.88 0.0
0 4 13 25.27 125.36 14.75 0.0
1 4 13 503.36 249.03 23.34 180.0
2 4 13 1629.35 274.06 49.87 0.0
3 4 13 4031.95 304.86 62.65 0.0
-10 5 13 91.21 237.13 3.27 0.0
-9 5 13 2794.79 230.63 53.66 180.0
-8 5 13 709.90 261.24 30.77 180.0
-7 5 13 23.98 66.36 8.28 180.0
-6 5 13 1355.95 196.58 39.26 180.0
-5 5 13 2511.28 203.71 48.08 0.0
-4 5 13 3035.33 188.89 55.10 0.0
-3 5 13 224.20 228.30 14.43 0.0
-2 5 13 468.47 225.03 26.61 180.0
-1 5 13 727.28 280.85 26.86 0.0
0 5 13 1276.36 271.95 40.48 180.0
1 5 13 7001.90 307.75 87.97 180.0
2 5 13 180.56 212.59 9.30 180.0
-10 6 13 510.81 258.92 15.78 0.0
-9 6 13 73.81 237.68 13.54 0.0
-8 6 13 312.65 233.23 3.09 0.0
-7 6 13 0.00 195.97 7.49 180.0
-6 6 13 2046.91 207.20 47.44 180.0
-5 6 13 434.67 242.81 17.98 180.0
-4 6 13 325.14 251.63 8.94 0.0
-3 6 13 32.00 81.91 11.26 0.0
-2 6 13 565.44 249.71 24.64 0.0
-1 6 13 242.31 188.61 16.70 0.0
0 6 13 91.92 239.38 1.35 0.0
1 6 13 920.00 337.37 26.94 180.0
2 6 13 1762.31 376.82 39.51 180.0
-9 7 13 1438.24 399.50 33.91 180.0
-8 7 13 126.69 247.23 7.82 0.0
-7 7 13 809.18 281.02 30.22 0.0
-6 7 13 207.87 253.18 12.30 0.0
-5 7 13 611.12 236.01 16.80 180.0
-4 7 13 0.00 217.79 3.08 0.0
-3 7 13 2367.06 263.52 50.59 180.0
-2 7 13 0.87 243.29 0.90 180.0
-1 7 13 4553.13 282.46 70.56 0.0
0 7 13 383.32 361.37 29.48 0.0
1 7 13 2630.92 375.90 50.46 180.0
-8 8 13 150.20 329.86 15.58 180.0
-7 8 13 12910.86 454.28 112.51 0.0
-6 8 13 97.19 280.68 7.50 0.0
-5 8 13 14197.49 367.68 113.70 180.0
-4 8 13 622.37 245.60 16.36 180.0
-3 8 13 15972.58 336.76 124.91 0.0
-2 8 13 304.29 174.57 15.01 0.0
-1 8 13 8961.88 328.98 94.80 180.0
0 8 13 225.93 395.45 3.37 0.0
-6 9 13 10759.16 431.05 101.58 0.0
-5 9 13 268.39 355.78 3.83 180.0
-4 9 13 16003.84 344.45 122.25 180.0
-3 9 13 512.90 295.07 16.87 180.0
-2 9 13 8853.87 462.12 90.91 0.0
-11 0 14 6169.97 1204.78 79.36 180.0
-10 0 14 1909.30 358.57 41.13 0.0
-9 0 14 4585.47 404.19 67.26 0.0
-8 0 14 11555.89 480.74 110.06 180.0
-7 0 14 14936.43 388.62 121.40 180.0
-6 0 14 30735.06 645.70 173.71 0.0
-5 0 14 37936.99 782.12 195.35 0.0
-4 0 14 6051.83 314.95 78.86 180.0
-3 0 14 21296.21 558.92 146.20 180.0
-2 0 14 1593.74 259.62 38.89 0.0
-1 0 14 1861.45 400.38 43.29 0.0
0 0 14 8409.74 535.19 95.72 180.0
1 0 14 50.07 362.53 2.84 180.0
2 0 14 8141.17 849.23 89.26 0.0
-11 1 14 0.00 94.48 14.37 0.0
-10 1 14 1830.59 265.50 43.71 180.0
-9 1 14 87.88 193.22 2.49 0.0
-8 1 14 1400.63 203.14 35.64 0.0
-7 1 14 4198.90 168.84 66.91 180.0
-6 1 14 4004.06 178.36 62.47 180.0
-5 1 14 6229.15 196.43 78.80 0.0
-4 1 14 7059.52 359.78 80.41 0.0
-3 1 14 153.68 176.58 7.98 180.0
-2 1 14 471.39 192.54 6.95 0.0
-1 1 14 3171.96 208.20 52.51 0.0
0 1 14 3184.55 214.27 65.35 180.0
1 1 14 14198.84 355.43 120.41 180.0
2 1 14 367.90 306.79 17.77 0.0
-11 2 14 1141.43 288.84 32.34 0.0
-10 2 14 652.91 281.14 19.00 0.0
-9 2 14 60.42 231.30 3.49 180.0
-8 2 14 155.16 116.30 6.02 0.0
-7 2 14 578.28 191.70 12.33 0.0
-6 2 14 2135.06 192.44 46.76 180.0
-5 2 14 2791.67 179.24 53.83 180.0
-4 2 14 655.58 175.99 24.80 0.0
-3 2 14 4.36 141.98 3.77 180.0
-2 2 14 5.89 144.06 2.67 0.0
-1 2 14 1788.07 213.29 42.93 0.0
0 2 14 4224.66 217.72 64.85 0.0
1 2 14 2085.32 232.79 51.08 180.0
2 2 14 7163.47 314.02 84.80 180.0
-11 3 14 887.19 295.36 24.80 0.0
-10 3 14 150.08 264.13 0.47 0.0
-9 3 14 1870.40 251.99 41.11 180.0
-8 3 14 455.45 204.90 10.77 180.0
-7 3 14 2651.40 207.54 49.89 0.0
-6 3 14 4568.88 188.32 69.20 0.0
-5 3 14 2904.06 203.51 45.11 180.0
-4 3 14 9768.00 301.29 96.66 180.0
-3 3 14 134.11 156.07 15.13 0.0
-2 3 14 1808.81 184.29 45.02 0.0
-1 3 14 425.73 216.94 11.28 0.0
0 3 14 1575.93 279.87 36.58 180.0
1 3 14 332.36 312.78 6.58 0.0
2 3 14 1576.45 313.40 34.25 0.0
-10 4 14 783.40 271.63 18.54 180.0
-9 4 14 1514.02 275.15 42.35 180.0
-8 4 14 1943.96 228.39 43.55 0.0
-7 4 14 4409.92 212.54 65.86 0.0
-6 4 14 5524.46 226.17 71.22 180.0
-5 4 14 2458.12 204.61 45.74 180.0
-4 4 14 2243.08 200.12 43.33 0.0
-3 4 14 2063.00 196.17 47.89 0.0
-2 4 14 1811.61 231.57 46.19 180.0
-1 4 14 1281.90 271.67 28.75 180.0
0 4 14 1576.76 294.82 39.48 0.0
1 4 14 1014.70 276.58 23.46 0.0
2 4 14 792.45 302.65 26.33 180.0
-10 5 14 4140.92 261.21 61.22 0.0
-9 5 14 3129.69 283.76 56.43 180.0
-8 5 14 3716.88 280.24 65.27 180.0
-7 5 14 8316.76 316.34 85.69 0.0
-6 5 14 9964.76 222.74 97.28 0.0
-5 5 14 9388.65 234.28 98.13 180.0
-4 5 14 10597.25 293.22 106.60 180.0
-3 5 14 3297.06 247.54 58.15 0.0
-2 5 14 4188.25 249.88 67.11 0.0
-1 5 14 4773.72 313.56 70.70 180.0
0 5 14 160.31 280.31 13.36 180.0
1 5 14 5201.85 356.29 69.67 0.0
-9 6 14 978.30 289.92 32.66 0.0
-8 6 14 398.24 288.83 18.68 180.0
-7 6 14 443.90 243.68 18.63 180.0
-6 6 14 1516.85 256.52 38.71 0.0
-5 6 14 3854.59 262.56 61.67 0.0
-4 6 14 1264.81 266.35 36.96 180.0
-3 6 14 101.52 243.04 12.03 180.0
-2 6 14 1713.64 253.22 44.14 0.0
-1 6 14 3161.68 331.29 55.19 180.0
0 6 14 10236.14 380.08 101.69 180.0
-8 7 14 2183.10 306.69 44.82 0.0
-7 7 14 6037.80 452.32 72.54 180.0
-6 7 14 10850.84 298.36 105.39 180.0
-5 7 14 7312.68 455.99 86.65 0.0
-4 7 14 14236.06 340.03 117.98 0.0
-3 7 14 844.08 281.46 29.98 180.0
-2 7 14 1582.10 276.10 37.62 180.0
-1 7 14 2969.04 351.29 54.80 0.0
-6 8 14 6408.23 302.81 79.62 180.0
-5 8 14 11647.77 348.06 109.35 180.0
-4 8 14 1275.41 289.42 36.31 0.0
-3 8 14 6090.49 303.42 77.23 0.0
-2 8 14 10.08 367.65 3.24 0.0
-11 1 15 1065.57 320.44 32.19 0.0
-10 1 15 0.00 211.24 2.76 180.0
-9 1 15 5087.14 286.42 70.51 180.0
-8 1 15 134.70 155.77 7.40 0.0
-7 1 15 11013.13 290.11 104.99 0.0
-6 1 15 594.61 186.65 12.92 0.0
-5 1 15 10418.98 205.78 100.18 180.0
-4 1 15 1068.01 182.23 33.20 180.0
-3 1 15 5495.56 187.71 74.92 0.0
-2 1 15 5.22 211.65 0.47 0.0
-1 1 15 4313.54 230.96 64.86 180.0
0 1 15 275.46 241.75 13.26 0.0
1 1 15 3290.75 270.19 59.15 0.0
-10 2 15 603.28 259.65 18.11 0.0
-9 2 15 910.15 221.29 31.79 0.0
-8 2 15 4097.41 220.82 63.39 180.0
-7 2 15 518.72 211.85 13.01 180.0
-6 2 15 3646.76 205.58 62.69 0.0
-5 2 15 818.39 201.66 25.56 0.0
-4 2 15 1105.00 185.34 35.30 180.0
-3 2 15 3692.72 222.70 60.60 0.0
-2 2 15 329.74 235.69 12.38 0.0
-1 2 15 15820.03 523.99 124.89 180.0
0 2 15 3844.65 238.33 57.21 180.0
1 2 15 5923.71 264.27 84.47 0.0
-10 3 15 168.15 229.00 13.90 180.0
-9 3 15 5914.39 239.90 72.74 0.0
-8 3 15 446.83 222.28 5.73 0.0
-7 3 15 13148.76 390.42 112.13 180.0
-6 3 15 2069.34 220.34 42.24 180.0
-5 3 15 12004.68 249.04 111.82 0.0
-4 3 15 517.89 210.80 19.92 0.0
-3 3 15 2337.13 192.09 49.47 180.0
-2 3 15 5646.06 260.61 75.17 0.0
-1 3 15 4077.65 234.71 59.51 0.0
0 3 15 7774.14 348.60 99.50 180.0
1 3 15 7203.98 330.15 85.83 180.0
-10 4 15 5132.00 279.91 68.67 180.0
-9 4 15 89.20 244.43 9.31 0.0
-8 4 15 15752.60 313.18 124.84 0.0
-7 4 15 487.11 225.64 10.47 0.0
-6 4 15 24557.71 463.78 155.88 180.0
-5 4 15 2687.35 217.82 56.35 180.0
-4 4 15 9390.18 238.95 98.70 0.0
-3 4 15 194.91 191.08 15.65 0.0
-2 4 15 3374.04 308.38 57.72 180.0
-1 4 15 2645.23 295.90 54.79 0.0
0 4 15 8880.03 332.62 95.54 0.0
-9 5 15 604.77 267.65 24.02 180.0
-8 5 15 11.81 97.04 2.09 180.0
-7 5 15 1386.35 228.23 38.40 0.0
-6 5 15 896.05 226.02 18.10 0.0
-5 5 15 289.13 210.73 18.15 180.0
-4 5 15 30.94 126.38 5.36 0.0
-3 5 15 1785.83 276.54 43.96 180.0
-2 5 15 5171.57 267.12 68.27 180.0
-1 5 15 520.30 427.37 8.07 180.0
0 5 15 8214.34 399.46 94.72 0.0
-8 6 15 240.95 311.65 8.74 180.0
-7 6 15 342.13 242.51 13.04 0.0
-6 6 15 0.00 122.74 5.48 0.0
-5 6 15 523.35 275.20 24.04 0.0
-4 6 15 235.71 164.16 14.46 0.0
-3 6 15 137.84 276.49 0.46 0.0
-2 6 15 1068.20 278.47 28.49 180.0
-1 6 15 1604.98 359.25 40.35 180.0
-7 7 15 173.36 384.58 11.06 0.0
-6 7 15 422.66 305.98 16.12 180.0
-5 7 15 193.96 302.28 5.20 0.0
-4 7 15 1504.41 295.03 42.02 0.0
-3 7 15 108.68 277.83 14.31 0.0
-2 7 15 452.86 290.38 31.16 180.0
-10 0 16 4315.70 488.20 70.62 180.0
-9 0 16 8369.29 442.75 90.69 0.0
-8 0 16 12993.66 621.54 121.39 0.0
-7 0 16 6451.60 323.38 80.90 180.0
-6 0 16 10214.92 422.87 101.69 180.0
-5 0 16 5803.88 315.27 74.58 0.0
-4 0 16 3426.03 318.43 56.80 0.0
-3 0 16 9612.22 720.45 98.25 180.0
-2 0 16 1608.56 365.99 34.31 180.0
-1 0 16 12077.87 669.18 114.23 0.0
0 0 16 7370.94 444.58 75.87 0.0
-10 1 16 198.60 221.34 26.05 180.0
-9 1 16 2615.98 254.79 53.94 180.0
-8 1 16 825.75 252.02 29.86 0.0
-7 1 16 4716.49 238.64 69.08 0.0
-6 1 16 450.40 195.05 22.03 180.0
-5 1 16 12.90 191.40 1.57 180.0
-4 1 16 715.28 218.09 24.27 0.0
-3 1 16 593.62 219.14 31.63 180.0
-2 1 16 12352.40 297.36 109.74 180.0
-1 1 16 26.87 81.59 14.77 0.0
0 1 16 7750.17 294.15 90.01 0.0
-10 2 16 749.52 252.45 20.01 0.0
-9 2 16 248.85 216.07 6.80 180.0
-8 2 16 2496.11 229.86 48.29 180.0
-7 2 16 500.37 210.81 14.88 0.0
-6 2 16 31.83 225.59 1.78 0.0
-5 2 16 65.69 186.61 2.93 0.0
-4 2 16 744.72 201.37 25.29 0.0
-3 2 16 1237.50 221.29 38.10 0.0
-2 2 16 1142.47 243.78 35.82 180.0
-1 2 16 7079.01 255.32 81.37 180.0
0 2 16 23.03 118.07 3.46 180.0
-9 3 16 926.18 243.53 28.81 0.0
-8 3 16 1621.66 238.63 33.90 180.0
-7 3 16 2987.72 230.75 53.08 180.0
-6 3 16 1960.47 220.68 42.11 0.0
-5 3 16 1042.17 217.57 29.77 0.0
-4 3 16 537.12 213.56 12.10 180.0
-3 3 16 2135.92 210.11 41.63 180.0
-2 3 16 625.00 240.60 26.24 0.0
-1 3 16 1824.88 319.03 40.40 0.0
0 3 16 0.00 278.41 0.74 0.0
-9 4 16 2353.66 255.26 42.16 180.0
-8 4 16 1348.84 263.10 33.39 180.0
-7 4 16 2328.23 242.75 42.75 0.0
-6 4 16 1154.17 230.97 32.30 0.0
-5 4 16 2278.78 230.45 48.09 180.0
-4 4 16 1114.64 232.49 29.56 180.0
-3 4 16 1641.77 269.89 41.20 0.0
-2 4 16 1425.38 336.38 34.00 0.0
-1 4 16 1391.05 353.01 37.16 180.0
-8 5 16 4625.40 291.88 64.90 180.0
-7 5 16 6559.93 254.05 80.30 180.0
-6 5 16 4389.41 248.32 67.12 0.0
-5 5 16 2817.50 297.08 54.93 0.0
-4 5 16 5125.49 294.89 68.66 180.0
-3 5 16 924.95 284.27 31.90 180.0
-2 5 16 7351.65 406.51 80.96 0.0
-7 6 16 212.12 378.70 16.79 180.0
-6 6 16 342.61 315.40 22.70 180.0
-5 6 16 521.36 310.87 24.36 0.0
-4 6 16 896.50 299.52 27.19 180.0
-3 6 16 5193.01 302.66 68.57 180.0
-9 1 17 131.41 300.46 4.45 0.0
-8 1 17 3929.05 303.38 66.16 180.0
-7 1 17 0.00 244.98 9.98 180.0
-6 1 17 5133.57 247.83 72.13 0.0
-5 1 17 654.74 229.71 15.43 180.0
-4 1 17 5459.27 288.52 70.01 180.0
-3 1 17 91.61 129.91 8.68 0.0
-2 1 17 6303.07 289.75 79.16 0.0
-1 1 17 177.60 273.43 6.23 0.0
-9 2 17 875.74 276.24 33.62 0.0
-8 2 17 1486.82 266.05 42.86 0.0
-7 2 17 1816.49 251.17 42.11 180.0
-6 2 17 1573.33 244.73 38.55 0.0
-5 2 17 577.63 247.73 18.03 0.0
-4 2 17 4872.63 229.26 74.70 180.0
-3 2 17 2162.41 273.59 43.75 180.0
-2 2 17 3689.96 280.75 64.99 0.0
-8 3 17 5123.13 255.25 73.54 0.0
-7 3 17 370.14 243.38 18.09 0.0
-6 3 17 3823.67 235.65 62.99 180.0
-5 3 17 3640.36 244.67 60.04 0.0
-4 3 17 4000.30 229.61 58.75 0.0
-3 3 17 3627.54 268.83 63.42 180.0
-2 3 17 8797.22 284.40 90.75 180.0
-8 4 17 894.59 258.37 34.39 180.0
-7 4 17 7255.67 324.48 86.12 0.0
-6 4 17 651.09 257.07 14.01 180.0
-5 4 17 5379.93 263.94 71.83 180.0
-4 4 17 1291.02 237.87 37.22 0.0
-3 4 17 12181.13 526.31 106.22 0.0
-6 5 17 439.73 269.27 20.98 180.0
-5 5 17 1663.71 309.68 39.95 180.0
-4 5 17 37.99 199.71 3.83 180.0
-8 0 18 4740.24 1395.59 65.92 0.0
-7 0 18 1335.58 425.92 43.77 0.0
-6 0 18 10954.22 399.19 101.51 180.0
-5 0 18 1155.26 350.37 36.78 180.0
-4 0 18 10662.25 880.00 102.89 0.0
-3 0 18 7629.03 431.20 81.54 0.0
-8 1 18 85.51 262.75 15.75 180.0
-7 1 18 234.36 270.37 20.12 0.0
-6 1 18 238.68 250.78 9.92 180.0
-5 1 18 7248.41 524.11 84.81 180.0
-4 1 18 255.02 237.19 3.99 180.0
-3 1 18 2761.58 299.33 60.52 0.0
-7 2 18 31.34 124.71 10.84 0.0
-6 2 18 730.29 261.11 25.51 0.0
-5 2 18 651.17 269.79 13.91 180.0
-4 2 18 2594.41 251.61 54.52 180.0
-6 3 18 1279.91 256.20 28.44 180.0
-5 3 18 1297.32 250.26 39.49 0.0
  
